# Supplementary material for: Transcriptome analysis of ruminal epithelia revealed potential regulatory mechanisms involved in host adaptation to gradual high fermentable dietary transition in beef cattle
Source: BMC Genomics. 2017 Dec 19;18:976. doi: 10.1186/s12864-017-4317-y (PMC5735905; doi:10.1186/s12864-017-4317-y)
Supplement: Supplementary file 1 — Differentially expressed genes with higher expression in cattle fed low grain diets (72% vs. 0% and 89% vs. 0%); Functional annotation of HGD and LGD enriched genes using DAVID (72% vs. 0% and 89% vs. 0%) (worksheet 2); Functional annotation of HGD and LGD enriched genes using IPA (72% vs. 0% and 89% vs. 0%) (worksheet 3). (XLSX 465 kb) [file 12864_2017_4317_MOESM1_ESM.xlsx]

## Sheet: All detected genes in rumen
All detected genes in rumen epithelia
ID
ENSBTAG00000000005
ENSBTAG00000000009
ENSBTAG00000000010
ENSBTAG00000000012
ENSBTAG00000000013
ENSBTAG00000000014
ENSBTAG00000000019
ENSBTAG00000000020
ENSBTAG00000000021
ENSBTAG00000000022
ENSBTAG00000000023
ENSBTAG00000000024
ENSBTAG00000000025
ENSBTAG00000000026
ENSBTAG00000000030
ENSBTAG00000000031
ENSBTAG00000000032
ENSBTAG00000000037
ENSBTAG00000000039
ENSBTAG00000000040
ENSBTAG00000000042
ENSBTAG00000000046
ENSBTAG00000000049
ENSBTAG00000000050
ENSBTAG00000000054
ENSBTAG00000000056
ENSBTAG00000000057
ENSBTAG00000000061
ENSBTAG00000000064
ENSBTAG00000000065
ENSBTAG00000000067
ENSBTAG00000000072
ENSBTAG00000000073
ENSBTAG00000000074
ENSBTAG00000000076
ENSBTAG00000000077
ENSBTAG00000000078
ENSBTAG00000000079
ENSBTAG00000000080
ENSBTAG00000000081
ENSBTAG00000000084
ENSBTAG00000000087
ENSBTAG00000000088
ENSBTAG00000000090
ENSBTAG00000000091
ENSBTAG00000000092
ENSBTAG00000000094
ENSBTAG00000000095
ENSBTAG00000000097
ENSBTAG00000000098
ENSBTAG00000000099
ENSBTAG00000000103
ENSBTAG00000000105
ENSBTAG00000000106
ENSBTAG00000000108
ENSBTAG00000000111
ENSBTAG00000000113
ENSBTAG00000000115
ENSBTAG00000000120
ENSBTAG00000000125
ENSBTAG00000000130
ENSBTAG00000000131
ENSBTAG00000000132
ENSBTAG00000000133
ENSBTAG00000000134
ENSBTAG00000000137
ENSBTAG00000000139
ENSBTAG00000000140
ENSBTAG00000000141
ENSBTAG00000000146
ENSBTAG00000000147
ENSBTAG00000000149
ENSBTAG00000000152
ENSBTAG00000000153
ENSBTAG00000000154
ENSBTAG00000000156
ENSBTAG00000000157
ENSBTAG00000000160
ENSBTAG00000000161
ENSBTAG00000000162
ENSBTAG00000000163
ENSBTAG00000000175
ENSBTAG00000000176
ENSBTAG00000000179
ENSBTAG00000000182
ENSBTAG00000000184
ENSBTAG00000000186
ENSBTAG00000000191
ENSBTAG00000000195
ENSBTAG00000000197
ENSBTAG00000000198
ENSBTAG00000000199
ENSBTAG00000000201
ENSBTAG00000000202
ENSBTAG00000000203
ENSBTAG00000000204
ENSBTAG00000000205
ENSBTAG00000000207
ENSBTAG00000000210
ENSBTAG00000000211
ENSBTAG00000000212
ENSBTAG00000000213
ENSBTAG00000000215
ENSBTAG00000000218
ENSBTAG00000000221
ENSBTAG00000000222
ENSBTAG00000000223
ENSBTAG00000000224
ENSBTAG00000000225
ENSBTAG00000000231
ENSBTAG00000000233
ENSBTAG00000000236
ENSBTAG00000000240
ENSBTAG00000000241
ENSBTAG00000000242
ENSBTAG00000000243
ENSBTAG00000000245
ENSBTAG00000000250
ENSBTAG00000000251
ENSBTAG00000000252
ENSBTAG00000000253
ENSBTAG00000000256
ENSBTAG00000000258
ENSBTAG00000000260
ENSBTAG00000000266
ENSBTAG00000000267
ENSBTAG00000000269
ENSBTAG00000000274
ENSBTAG00000000275
ENSBTAG00000000277
ENSBTAG00000000279
ENSBTAG00000000281
ENSBTAG00000000283
ENSBTAG00000000285
ENSBTAG00000000286
ENSBTAG00000000287
ENSBTAG00000000288
ENSBTAG00000000289
ENSBTAG00000000290
ENSBTAG00000000291
ENSBTAG00000000292
ENSBTAG00000000295
ENSBTAG00000000296
ENSBTAG00000000297
ENSBTAG00000000305
ENSBTAG00000000308
ENSBTAG00000000312
ENSBTAG00000000313
ENSBTAG00000000315
ENSBTAG00000000317
ENSBTAG00000000320
ENSBTAG00000000321
ENSBTAG00000000322
ENSBTAG00000000330
ENSBTAG00000000332
ENSBTAG00000000340
ENSBTAG00000000341
ENSBTAG00000000342
ENSBTAG00000000343
ENSBTAG00000000347
ENSBTAG00000000355
ENSBTAG00000000356
ENSBTAG00000000357
ENSBTAG00000000359
ENSBTAG00000000362
ENSBTAG00000000363
ENSBTAG00000000365
ENSBTAG00000000369
ENSBTAG00000000371
ENSBTAG00000000372
ENSBTAG00000000375
ENSBTAG00000000376
ENSBTAG00000000379
ENSBTAG00000000380
ENSBTAG00000000382
ENSBTAG00000000385
ENSBTAG00000000386
ENSBTAG00000000387
ENSBTAG00000000389
ENSBTAG00000000390
ENSBTAG00000000392
ENSBTAG00000000394
ENSBTAG00000000396
ENSBTAG00000000404
ENSBTAG00000000405
ENSBTAG00000000406
ENSBTAG00000000409
ENSBTAG00000000411
ENSBTAG00000000414
ENSBTAG00000000415
ENSBTAG00000000417
ENSBTAG00000000421
ENSBTAG00000000422
ENSBTAG00000000423
ENSBTAG00000000425
ENSBTAG00000000428
ENSBTAG00000000429
ENSBTAG00000000432
ENSBTAG00000000434
ENSBTAG00000000435
ENSBTAG00000000436
ENSBTAG00000000437
ENSBTAG00000000439
ENSBTAG00000000442
ENSBTAG00000000446
ENSBTAG00000000447
ENSBTAG00000000448
ENSBTAG00000000451
ENSBTAG00000000454
ENSBTAG00000000455
ENSBTAG00000000458
ENSBTAG00000000459
ENSBTAG00000000460
ENSBTAG00000000462
ENSBTAG00000000469
ENSBTAG00000000472
ENSBTAG00000000473
ENSBTAG00000000475
ENSBTAG00000000477
ENSBTAG00000000480
ENSBTAG00000000483
ENSBTAG00000000484
ENSBTAG00000000489
ENSBTAG00000000490
ENSBTAG00000000492
ENSBTAG00000000495
ENSBTAG00000000497
ENSBTAG00000000500
ENSBTAG00000000501
ENSBTAG00000000504
ENSBTAG00000000505
ENSBTAG00000000507
ENSBTAG00000000510
ENSBTAG00000000511
ENSBTAG00000000512
ENSBTAG00000000517
ENSBTAG00000000521
ENSBTAG00000000522
ENSBTAG00000000524
ENSBTAG00000000526
ENSBTAG00000000527
ENSBTAG00000000528
ENSBTAG00000000529
ENSBTAG00000000532
ENSBTAG00000000536
ENSBTAG00000000539
ENSBTAG00000000542
ENSBTAG00000000545
ENSBTAG00000000546
ENSBTAG00000000548
ENSBTAG00000000550
ENSBTAG00000000551
ENSBTAG00000000555
ENSBTAG00000000559
ENSBTAG00000000560
ENSBTAG00000000561
ENSBTAG00000000562
ENSBTAG00000000563
ENSBTAG00000000565
ENSBTAG00000000566
ENSBTAG00000000569
ENSBTAG00000000571
ENSBTAG00000000575
ENSBTAG00000000578
ENSBTAG00000000579
ENSBTAG00000000581
ENSBTAG00000000582
ENSBTAG00000000585
ENSBTAG00000000586
ENSBTAG00000000590
ENSBTAG00000000598
ENSBTAG00000000599
ENSBTAG00000000602
ENSBTAG00000000603
ENSBTAG00000000604
ENSBTAG00000000605
ENSBTAG00000000607
ENSBTAG00000000608
ENSBTAG00000000609
ENSBTAG00000000613
ENSBTAG00000000621
ENSBTAG00000000622
ENSBTAG00000000625
ENSBTAG00000000629
ENSBTAG00000000630
ENSBTAG00000000632
ENSBTAG00000000638
ENSBTAG00000000639
ENSBTAG00000000640
ENSBTAG00000000642
ENSBTAG00000000646
ENSBTAG00000000647
ENSBTAG00000000650
ENSBTAG00000000653
ENSBTAG00000000655
ENSBTAG00000000656
ENSBTAG00000000658
ENSBTAG00000000660
ENSBTAG00000000662
ENSBTAG00000000666
ENSBTAG00000000668
ENSBTAG00000000670
ENSBTAG00000000671
ENSBTAG00000000672
ENSBTAG00000000675
ENSBTAG00000000676
ENSBTAG00000000678
ENSBTAG00000000679
ENSBTAG00000000682
ENSBTAG00000000683
ENSBTAG00000000684
ENSBTAG00000000686
ENSBTAG00000000687
ENSBTAG00000000693
ENSBTAG00000000694
ENSBTAG00000000695
ENSBTAG00000000696
ENSBTAG00000000697
ENSBTAG00000000699
ENSBTAG00000000700
ENSBTAG00000000704
ENSBTAG00000000705
ENSBTAG00000000706
ENSBTAG00000000710
ENSBTAG00000000711
ENSBTAG00000000712
ENSBTAG00000000713
ENSBTAG00000000717
ENSBTAG00000000721
ENSBTAG00000000725
ENSBTAG00000000727
ENSBTAG00000000731
ENSBTAG00000000737
ENSBTAG00000000742
ENSBTAG00000000744
ENSBTAG00000000745
ENSBTAG00000000746
ENSBTAG00000000748
ENSBTAG00000000750
ENSBTAG00000000752
ENSBTAG00000000753
ENSBTAG00000000754
ENSBTAG00000000758
ENSBTAG00000000759
ENSBTAG00000000764
ENSBTAG00000000767
ENSBTAG00000000770
ENSBTAG00000000771
ENSBTAG00000000773
ENSBTAG00000000778
ENSBTAG00000000781
ENSBTAG00000000782
ENSBTAG00000000783
ENSBTAG00000000784
ENSBTAG00000000785
ENSBTAG00000000786
ENSBTAG00000000789
ENSBTAG00000000793
ENSBTAG00000000797
ENSBTAG00000000799
ENSBTAG00000000801
ENSBTAG00000000803
ENSBTAG00000000804
ENSBTAG00000000806
ENSBTAG00000000807
ENSBTAG00000000808
ENSBTAG00000000810
ENSBTAG00000000811
ENSBTAG00000000813
ENSBTAG00000000815
ENSBTAG00000000816
ENSBTAG00000000817
ENSBTAG00000000820
ENSBTAG00000000824
ENSBTAG00000000825
ENSBTAG00000000827
ENSBTAG00000000829
ENSBTAG00000000830
ENSBTAG00000000831
ENSBTAG00000000833
ENSBTAG00000000835
ENSBTAG00000000836
ENSBTAG00000000837
ENSBTAG00000000838
ENSBTAG00000000843
ENSBTAG00000000848
ENSBTAG00000000851
ENSBTAG00000000855
ENSBTAG00000000856
ENSBTAG00000000857
ENSBTAG00000000869
ENSBTAG00000000871
ENSBTAG00000000874
ENSBTAG00000000875
ENSBTAG00000000877
ENSBTAG00000000878
ENSBTAG00000000879
ENSBTAG00000000880
ENSBTAG00000000885
ENSBTAG00000000892
ENSBTAG00000000894
ENSBTAG00000000895
ENSBTAG00000000897
ENSBTAG00000000898
ENSBTAG00000000902
ENSBTAG00000000911
ENSBTAG00000000913
ENSBTAG00000000917
ENSBTAG00000000918
ENSBTAG00000000920
ENSBTAG00000000928
ENSBTAG00000000933
ENSBTAG00000000937
ENSBTAG00000000939
ENSBTAG00000000940
ENSBTAG00000000941
ENSBTAG00000000942
ENSBTAG00000000943
ENSBTAG00000000944
ENSBTAG00000000945
ENSBTAG00000000946
ENSBTAG00000000948
ENSBTAG00000000949
ENSBTAG00000000950
ENSBTAG00000000955
ENSBTAG00000000957
ENSBTAG00000000959
ENSBTAG00000000967
ENSBTAG00000000970
ENSBTAG00000000974
ENSBTAG00000000977
ENSBTAG00000000978
ENSBTAG00000000979
ENSBTAG00000000981
ENSBTAG00000000985
ENSBTAG00000000988
ENSBTAG00000000990
ENSBTAG00000000991
ENSBTAG00000000993
ENSBTAG00000000998
ENSBTAG00000001000
ENSBTAG00000001002
ENSBTAG00000001004
ENSBTAG00000001005
ENSBTAG00000001007
ENSBTAG00000001009
ENSBTAG00000001013
ENSBTAG00000001014
ENSBTAG00000001015
ENSBTAG00000001016
ENSBTAG00000001017
ENSBTAG00000001021
ENSBTAG00000001022
ENSBTAG00000001023
ENSBTAG00000001024
ENSBTAG00000001027
ENSBTAG00000001030
ENSBTAG00000001035
ENSBTAG00000001036
ENSBTAG00000001037
ENSBTAG00000001038
ENSBTAG00000001042
ENSBTAG00000001044
ENSBTAG00000001050
ENSBTAG00000001055
ENSBTAG00000001057
ENSBTAG00000001059
ENSBTAG00000001060
ENSBTAG00000001061
ENSBTAG00000001068
ENSBTAG00000001069
ENSBTAG00000001071
ENSBTAG00000001074
ENSBTAG00000001077
ENSBTAG00000001079
ENSBTAG00000001081
ENSBTAG00000001083
ENSBTAG00000001086
ENSBTAG00000001092
ENSBTAG00000001097
ENSBTAG00000001098
ENSBTAG00000001100
ENSBTAG00000001101
ENSBTAG00000001102
ENSBTAG00000001104
ENSBTAG00000001105
ENSBTAG00000001107
ENSBTAG00000001108
ENSBTAG00000001109
ENSBTAG00000001110
ENSBTAG00000001112
ENSBTAG00000001113
ENSBTAG00000001114
ENSBTAG00000001116
ENSBTAG00000001117
ENSBTAG00000001119
ENSBTAG00000001120
ENSBTAG00000001123
ENSBTAG00000001126
ENSBTAG00000001131
ENSBTAG00000001132
ENSBTAG00000001133
ENSBTAG00000001134
ENSBTAG00000001137
ENSBTAG00000001138
ENSBTAG00000001139
ENSBTAG00000001140
ENSBTAG00000001141
ENSBTAG00000001142
ENSBTAG00000001144
ENSBTAG00000001146
ENSBTAG00000001151
ENSBTAG00000001153
ENSBTAG00000001154
ENSBTAG00000001156
ENSBTAG00000001160
ENSBTAG00000001161
ENSBTAG00000001163
ENSBTAG00000001164
ENSBTAG00000001165
ENSBTAG00000001168
ENSBTAG00000001171
ENSBTAG00000001173
ENSBTAG00000001174
ENSBTAG00000001178
ENSBTAG00000001179
ENSBTAG00000001181
ENSBTAG00000001182
ENSBTAG00000001185
ENSBTAG00000001186
ENSBTAG00000001188
ENSBTAG00000001189
ENSBTAG00000001192
ENSBTAG00000001193
ENSBTAG00000001199
ENSBTAG00000001204
ENSBTAG00000001207
ENSBTAG00000001209
ENSBTAG00000001212
ENSBTAG00000001223
ENSBTAG00000001224
ENSBTAG00000001225
ENSBTAG00000001229
ENSBTAG00000001233
ENSBTAG00000001241
ENSBTAG00000001244
ENSBTAG00000001246
ENSBTAG00000001249
ENSBTAG00000001250
ENSBTAG00000001252
ENSBTAG00000001254
ENSBTAG00000001257
ENSBTAG00000001258
ENSBTAG00000001262
ENSBTAG00000001269
ENSBTAG00000001274
ENSBTAG00000001280
ENSBTAG00000001282
ENSBTAG00000001283
ENSBTAG00000001286
ENSBTAG00000001288
ENSBTAG00000001289
ENSBTAG00000001290
ENSBTAG00000001294
ENSBTAG00000001295
ENSBTAG00000001296
ENSBTAG00000001298
ENSBTAG00000001301
ENSBTAG00000001302
ENSBTAG00000001303
ENSBTAG00000001306
ENSBTAG00000001311
ENSBTAG00000001314
ENSBTAG00000001320
ENSBTAG00000001323
ENSBTAG00000001324
ENSBTAG00000001328
ENSBTAG00000001329
ENSBTAG00000001332
ENSBTAG00000001333
ENSBTAG00000001335
ENSBTAG00000001342
ENSBTAG00000001343
ENSBTAG00000001348
ENSBTAG00000001349
ENSBTAG00000001350
ENSBTAG00000001352
ENSBTAG00000001353
ENSBTAG00000001354
ENSBTAG00000001356
ENSBTAG00000001359
ENSBTAG00000001360
ENSBTAG00000001361
ENSBTAG00000001364
ENSBTAG00000001368
ENSBTAG00000001374
ENSBTAG00000001385
ENSBTAG00000001387
ENSBTAG00000001390
ENSBTAG00000001391
ENSBTAG00000001393
ENSBTAG00000001394
ENSBTAG00000001395
ENSBTAG00000001396
ENSBTAG00000001398
ENSBTAG00000001400
ENSBTAG00000001403
ENSBTAG00000001405
ENSBTAG00000001407
ENSBTAG00000001408
ENSBTAG00000001412
ENSBTAG00000001415
ENSBTAG00000001416
ENSBTAG00000001419
ENSBTAG00000001420
ENSBTAG00000001422
ENSBTAG00000001424
ENSBTAG00000001425
ENSBTAG00000001432
ENSBTAG00000001435
ENSBTAG00000001439
ENSBTAG00000001440
ENSBTAG00000001441
ENSBTAG00000001444
ENSBTAG00000001446
ENSBTAG00000001449
ENSBTAG00000001450
ENSBTAG00000001457
ENSBTAG00000001460
ENSBTAG00000001462
ENSBTAG00000001463
ENSBTAG00000001465
ENSBTAG00000001470
ENSBTAG00000001471
ENSBTAG00000001473
ENSBTAG00000001475
ENSBTAG00000001477
ENSBTAG00000001478
ENSBTAG00000001481
ENSBTAG00000001483
ENSBTAG00000001484
ENSBTAG00000001485
ENSBTAG00000001486
ENSBTAG00000001489
ENSBTAG00000001492
ENSBTAG00000001497
ENSBTAG00000001498
ENSBTAG00000001499
ENSBTAG00000001500
ENSBTAG00000001504
ENSBTAG00000001505
ENSBTAG00000001506
ENSBTAG00000001508
ENSBTAG00000001509
ENSBTAG00000001510
ENSBTAG00000001511
ENSBTAG00000001512
ENSBTAG00000001513
ENSBTAG00000001514
ENSBTAG00000001518
ENSBTAG00000001519
ENSBTAG00000001520
ENSBTAG00000001521
ENSBTAG00000001522
ENSBTAG00000001523
ENSBTAG00000001528
ENSBTAG00000001529
ENSBTAG00000001533
ENSBTAG00000001535
ENSBTAG00000001537
ENSBTAG00000001538
ENSBTAG00000001539
ENSBTAG00000001543
ENSBTAG00000001546
ENSBTAG00000001548
ENSBTAG00000001551
ENSBTAG00000001552
ENSBTAG00000001553
ENSBTAG00000001564
ENSBTAG00000001565
ENSBTAG00000001567
ENSBTAG00000001568
ENSBTAG00000001573
ENSBTAG00000001574
ENSBTAG00000001575
ENSBTAG00000001576
ENSBTAG00000001578
ENSBTAG00000001579
ENSBTAG00000001585
ENSBTAG00000001586
ENSBTAG00000001589
ENSBTAG00000001592
ENSBTAG00000001593
ENSBTAG00000001594
ENSBTAG00000001595
ENSBTAG00000001597
ENSBTAG00000001598
ENSBTAG00000001600
ENSBTAG00000001601
ENSBTAG00000001602
ENSBTAG00000001607
ENSBTAG00000001609
ENSBTAG00000001612
ENSBTAG00000001614
ENSBTAG00000001616
ENSBTAG00000001617
ENSBTAG00000001618
ENSBTAG00000001619
ENSBTAG00000001626
ENSBTAG00000001627
ENSBTAG00000001629
ENSBTAG00000001631
ENSBTAG00000001632
ENSBTAG00000001634
ENSBTAG00000001635
ENSBTAG00000001637
ENSBTAG00000001640
ENSBTAG00000001644
ENSBTAG00000001645
ENSBTAG00000001647
ENSBTAG00000001648
ENSBTAG00000001651
ENSBTAG00000001656
ENSBTAG00000001657
ENSBTAG00000001659
ENSBTAG00000001660
ENSBTAG00000001663
ENSBTAG00000001665
ENSBTAG00000001666
ENSBTAG00000001668
ENSBTAG00000001671
ENSBTAG00000001673
ENSBTAG00000001692
ENSBTAG00000001693
ENSBTAG00000001694
ENSBTAG00000001697
ENSBTAG00000001698
ENSBTAG00000001700
ENSBTAG00000001706
ENSBTAG00000001707
ENSBTAG00000001708
ENSBTAG00000001711
ENSBTAG00000001714
ENSBTAG00000001717
ENSBTAG00000001721
ENSBTAG00000001724
ENSBTAG00000001727
ENSBTAG00000001730
ENSBTAG00000001731
ENSBTAG00000001735
ENSBTAG00000001736
ENSBTAG00000001737
ENSBTAG00000001740
ENSBTAG00000001741
ENSBTAG00000001744
ENSBTAG00000001745
ENSBTAG00000001747
ENSBTAG00000001748
ENSBTAG00000001749
ENSBTAG00000001752
ENSBTAG00000001754
ENSBTAG00000001762
ENSBTAG00000001763
ENSBTAG00000001767
ENSBTAG00000001768
ENSBTAG00000001770
ENSBTAG00000001771
ENSBTAG00000001773
ENSBTAG00000001774
ENSBTAG00000001776
ENSBTAG00000001777
ENSBTAG00000001778
ENSBTAG00000001780
ENSBTAG00000001781
ENSBTAG00000001782
ENSBTAG00000001785
ENSBTAG00000001786
ENSBTAG00000001788
ENSBTAG00000001790
ENSBTAG00000001792
ENSBTAG00000001793
ENSBTAG00000001794
ENSBTAG00000001795
ENSBTAG00000001796
ENSBTAG00000001805
ENSBTAG00000001807
ENSBTAG00000001808
ENSBTAG00000001810
ENSBTAG00000001814
ENSBTAG00000001815
ENSBTAG00000001816
ENSBTAG00000001817
ENSBTAG00000001818
ENSBTAG00000001821
ENSBTAG00000001825
ENSBTAG00000001826
ENSBTAG00000001827
ENSBTAG00000001828
ENSBTAG00000001829
ENSBTAG00000001832
ENSBTAG00000001834
ENSBTAG00000001835
ENSBTAG00000001839
ENSBTAG00000001840
ENSBTAG00000001842
ENSBTAG00000001843
ENSBTAG00000001844
ENSBTAG00000001848
ENSBTAG00000001852
ENSBTAG00000001854
ENSBTAG00000001855
ENSBTAG00000001856
ENSBTAG00000001857
ENSBTAG00000001858
ENSBTAG00000001861
ENSBTAG00000001867
ENSBTAG00000001868
ENSBTAG00000001872
ENSBTAG00000001877
ENSBTAG00000001879
ENSBTAG00000001885
ENSBTAG00000001886
ENSBTAG00000001887
ENSBTAG00000001888
ENSBTAG00000001889
ENSBTAG00000001890
ENSBTAG00000001892
ENSBTAG00000001894
ENSBTAG00000001895
ENSBTAG00000001902
ENSBTAG00000001904
ENSBTAG00000001906
ENSBTAG00000001908
ENSBTAG00000001919
ENSBTAG00000001920
ENSBTAG00000001922
ENSBTAG00000001925
ENSBTAG00000001926
ENSBTAG00000001927
ENSBTAG00000001928
ENSBTAG00000001931
ENSBTAG00000001932
ENSBTAG00000001933
ENSBTAG00000001937
ENSBTAG00000001938
ENSBTAG00000001939
ENSBTAG00000001941
ENSBTAG00000001942
ENSBTAG00000001945
ENSBTAG00000001948
ENSBTAG00000001949
ENSBTAG00000001950
ENSBTAG00000001952
ENSBTAG00000001956
ENSBTAG00000001957
ENSBTAG00000001962
ENSBTAG00000001968
ENSBTAG00000001977
ENSBTAG00000001983
ENSBTAG00000001985
ENSBTAG00000001987
ENSBTAG00000001988
ENSBTAG00000001992
ENSBTAG00000001996
ENSBTAG00000001999
ENSBTAG00000002000
ENSBTAG00000002002
ENSBTAG00000002004
ENSBTAG00000002006
ENSBTAG00000002010
ENSBTAG00000002012
ENSBTAG00000002014
ENSBTAG00000002015
ENSBTAG00000002018
ENSBTAG00000002019
ENSBTAG00000002020
ENSBTAG00000002021
ENSBTAG00000002026
ENSBTAG00000002028
ENSBTAG00000002033
ENSBTAG00000002036
ENSBTAG00000002037
ENSBTAG00000002038
ENSBTAG00000002039
ENSBTAG00000002041
ENSBTAG00000002042
ENSBTAG00000002044
ENSBTAG00000002045
ENSBTAG00000002046
ENSBTAG00000002048
ENSBTAG00000002049
ENSBTAG00000002050
ENSBTAG00000002051
ENSBTAG00000002052
ENSBTAG00000002055
ENSBTAG00000002056
ENSBTAG00000002058
ENSBTAG00000002059
ENSBTAG00000002060
ENSBTAG00000002062
ENSBTAG00000002065
ENSBTAG00000002068
ENSBTAG00000002070
ENSBTAG00000002072
ENSBTAG00000002073
ENSBTAG00000002076
ENSBTAG00000002078
ENSBTAG00000002080
ENSBTAG00000002082
ENSBTAG00000002083
ENSBTAG00000002085
ENSBTAG00000002086
ENSBTAG00000002087
ENSBTAG00000002088
ENSBTAG00000002090
ENSBTAG00000002094
ENSBTAG00000002095
ENSBTAG00000002096
ENSBTAG00000002098
ENSBTAG00000002101
ENSBTAG00000002103
ENSBTAG00000002105
ENSBTAG00000002107
ENSBTAG00000002108
ENSBTAG00000002112
ENSBTAG00000002116
ENSBTAG00000002117
ENSBTAG00000002121
ENSBTAG00000002125
ENSBTAG00000002126
ENSBTAG00000002127
ENSBTAG00000002128
ENSBTAG00000002129
ENSBTAG00000002130
ENSBTAG00000002136
ENSBTAG00000002137
ENSBTAG00000002138
ENSBTAG00000002147
ENSBTAG00000002148
ENSBTAG00000002171
ENSBTAG00000002175
ENSBTAG00000002176
ENSBTAG00000002177
ENSBTAG00000002178
ENSBTAG00000002179
ENSBTAG00000002181
ENSBTAG00000002182
ENSBTAG00000002185
ENSBTAG00000002187
ENSBTAG00000002189
ENSBTAG00000002190
ENSBTAG00000002191
ENSBTAG00000002194
ENSBTAG00000002196
ENSBTAG00000002201
ENSBTAG00000002202
ENSBTAG00000002203
ENSBTAG00000002209
ENSBTAG00000002210
ENSBTAG00000002211
ENSBTAG00000002219
ENSBTAG00000002220
ENSBTAG00000002223
ENSBTAG00000002224
ENSBTAG00000002226
ENSBTAG00000002227
ENSBTAG00000002233
ENSBTAG00000002236
ENSBTAG00000002238
ENSBTAG00000002242
ENSBTAG00000002243
ENSBTAG00000002248
ENSBTAG00000002249
ENSBTAG00000002256
ENSBTAG00000002260
ENSBTAG00000002267
ENSBTAG00000002271
ENSBTAG00000002272
ENSBTAG00000002275
ENSBTAG00000002277
ENSBTAG00000002278
ENSBTAG00000002279
ENSBTAG00000002280
ENSBTAG00000002281
ENSBTAG00000002282
ENSBTAG00000002283
ENSBTAG00000002286
ENSBTAG00000002287
ENSBTAG00000002288
ENSBTAG00000002292
ENSBTAG00000002293
ENSBTAG00000002295
ENSBTAG00000002296
ENSBTAG00000002298
ENSBTAG00000002299
ENSBTAG00000002302
ENSBTAG00000002303
ENSBTAG00000002305
ENSBTAG00000002306
ENSBTAG00000002311
ENSBTAG00000002313
ENSBTAG00000002315
ENSBTAG00000002319
ENSBTAG00000002321
ENSBTAG00000002323
ENSBTAG00000002326
ENSBTAG00000002327
ENSBTAG00000002328
ENSBTAG00000002329
ENSBTAG00000002331
ENSBTAG00000002332
ENSBTAG00000002333
ENSBTAG00000002336
ENSBTAG00000002341
ENSBTAG00000002344
ENSBTAG00000002345
ENSBTAG00000002346
ENSBTAG00000002347
ENSBTAG00000002350
ENSBTAG00000002352
ENSBTAG00000002356
ENSBTAG00000002357
ENSBTAG00000002362
ENSBTAG00000002363
ENSBTAG00000002367
ENSBTAG00000002368
ENSBTAG00000002370
ENSBTAG00000002374
ENSBTAG00000002376
ENSBTAG00000002377
ENSBTAG00000002378
ENSBTAG00000002381
ENSBTAG00000002382
ENSBTAG00000002389
ENSBTAG00000002391
ENSBTAG00000002393
ENSBTAG00000002394
ENSBTAG00000002395
ENSBTAG00000002398
ENSBTAG00000002402
ENSBTAG00000002404
ENSBTAG00000002411
ENSBTAG00000002412
ENSBTAG00000002413
ENSBTAG00000002415
ENSBTAG00000002418
ENSBTAG00000002419
ENSBTAG00000002422
ENSBTAG00000002423
ENSBTAG00000002428
ENSBTAG00000002430
ENSBTAG00000002431
ENSBTAG00000002432
ENSBTAG00000002434
ENSBTAG00000002435
ENSBTAG00000002444
ENSBTAG00000002445
ENSBTAG00000002452
ENSBTAG00000002454
ENSBTAG00000002455
ENSBTAG00000002457
ENSBTAG00000002458
ENSBTAG00000002460
ENSBTAG00000002462
ENSBTAG00000002463
ENSBTAG00000002464
ENSBTAG00000002467
ENSBTAG00000002468
ENSBTAG00000002469
ENSBTAG00000002470
ENSBTAG00000002472
ENSBTAG00000002473
ENSBTAG00000002474
ENSBTAG00000002475
ENSBTAG00000002476
ENSBTAG00000002477
ENSBTAG00000002479
ENSBTAG00000002480
ENSBTAG00000002481
ENSBTAG00000002484
ENSBTAG00000002485
ENSBTAG00000002487
ENSBTAG00000002490
ENSBTAG00000002493
ENSBTAG00000002495
ENSBTAG00000002500
ENSBTAG00000002501
ENSBTAG00000002503
ENSBTAG00000002504
ENSBTAG00000002507
ENSBTAG00000002510
ENSBTAG00000002512
ENSBTAG00000002515
ENSBTAG00000002516
ENSBTAG00000002520
ENSBTAG00000002522
ENSBTAG00000002524
ENSBTAG00000002525
ENSBTAG00000002526
ENSBTAG00000002527
ENSBTAG00000002528
ENSBTAG00000002531
ENSBTAG00000002534
ENSBTAG00000002539
ENSBTAG00000002542
ENSBTAG00000002549
ENSBTAG00000002550
ENSBTAG00000002554
ENSBTAG00000002557
ENSBTAG00000002561
ENSBTAG00000002562
ENSBTAG00000002563
ENSBTAG00000002564
ENSBTAG00000002566
ENSBTAG00000002568
ENSBTAG00000002570
ENSBTAG00000002571
ENSBTAG00000002573
ENSBTAG00000002575
ENSBTAG00000002578
ENSBTAG00000002579
ENSBTAG00000002580
ENSBTAG00000002586
ENSBTAG00000002590
ENSBTAG00000002591
ENSBTAG00000002594
ENSBTAG00000002600
ENSBTAG00000002603
ENSBTAG00000002605
ENSBTAG00000002606
ENSBTAG00000002608
ENSBTAG00000002610
ENSBTAG00000002612
ENSBTAG00000002613
ENSBTAG00000002614
ENSBTAG00000002615
ENSBTAG00000002616
ENSBTAG00000002620
ENSBTAG00000002623
ENSBTAG00000002624
ENSBTAG00000002625
ENSBTAG00000002627
ENSBTAG00000002628
ENSBTAG00000002630
ENSBTAG00000002631
ENSBTAG00000002633
ENSBTAG00000002634
ENSBTAG00000002639
ENSBTAG00000002640
ENSBTAG00000002641
ENSBTAG00000002643
ENSBTAG00000002645
ENSBTAG00000002646
ENSBTAG00000002647
ENSBTAG00000002648
ENSBTAG00000002650
ENSBTAG00000002651
ENSBTAG00000002654
ENSBTAG00000002655
ENSBTAG00000002657
ENSBTAG00000002658
ENSBTAG00000002660
ENSBTAG00000002663
ENSBTAG00000002668
ENSBTAG00000002670
ENSBTAG00000002673
ENSBTAG00000002676
ENSBTAG00000002678
ENSBTAG00000002682
ENSBTAG00000002683
ENSBTAG00000002685
ENSBTAG00000002688
ENSBTAG00000002689
ENSBTAG00000002690
ENSBTAG00000002691
ENSBTAG00000002693
ENSBTAG00000002697
ENSBTAG00000002698
ENSBTAG00000002703
ENSBTAG00000002704
ENSBTAG00000002706
ENSBTAG00000002707
ENSBTAG00000002708
ENSBTAG00000002709
ENSBTAG00000002712
ENSBTAG00000002714
ENSBTAG00000002715
ENSBTAG00000002716
ENSBTAG00000002718
ENSBTAG00000002719
ENSBTAG00000002720
ENSBTAG00000002721
ENSBTAG00000002725
ENSBTAG00000002726
ENSBTAG00000002727
ENSBTAG00000002728
ENSBTAG00000002730
ENSBTAG00000002734
ENSBTAG00000002735
ENSBTAG00000002736
ENSBTAG00000002738
ENSBTAG00000002742
ENSBTAG00000002743
ENSBTAG00000002745
ENSBTAG00000002746
ENSBTAG00000002747
ENSBTAG00000002748
ENSBTAG00000002750
ENSBTAG00000002755
ENSBTAG00000002756
ENSBTAG00000002758
ENSBTAG00000002763
ENSBTAG00000002764
ENSBTAG00000002768
ENSBTAG00000002769
ENSBTAG00000002770
ENSBTAG00000002774
ENSBTAG00000002778
ENSBTAG00000002782
ENSBTAG00000002783
ENSBTAG00000002784
ENSBTAG00000002788
ENSBTAG00000002791
ENSBTAG00000002795
ENSBTAG00000002798
ENSBTAG00000002799
ENSBTAG00000002804
ENSBTAG00000002808
ENSBTAG00000002809
ENSBTAG00000002810
ENSBTAG00000002813
ENSBTAG00000002817
ENSBTAG00000002820
ENSBTAG00000002823
ENSBTAG00000002826
ENSBTAG00000002827
ENSBTAG00000002828
ENSBTAG00000002829
ENSBTAG00000002830
ENSBTAG00000002833
ENSBTAG00000002834
ENSBTAG00000002835
ENSBTAG00000002836
ENSBTAG00000002837
ENSBTAG00000002842
ENSBTAG00000002843
ENSBTAG00000002844
ENSBTAG00000002846
ENSBTAG00000002847
ENSBTAG00000002848
ENSBTAG00000002849
ENSBTAG00000002854
ENSBTAG00000002863
ENSBTAG00000002866
ENSBTAG00000002869
ENSBTAG00000002871
ENSBTAG00000002874
ENSBTAG00000002878
ENSBTAG00000002879
ENSBTAG00000002881
ENSBTAG00000002882
ENSBTAG00000002883
ENSBTAG00000002890
ENSBTAG00000002896
ENSBTAG00000002900
ENSBTAG00000002902
ENSBTAG00000002904
ENSBTAG00000002907
ENSBTAG00000002910
ENSBTAG00000002914
ENSBTAG00000002917
ENSBTAG00000002918
ENSBTAG00000002920
ENSBTAG00000002921
ENSBTAG00000002922
ENSBTAG00000002923
ENSBTAG00000002934
ENSBTAG00000002935
ENSBTAG00000002936
ENSBTAG00000002939
ENSBTAG00000002941
ENSBTAG00000002944
ENSBTAG00000002948
ENSBTAG00000002949
ENSBTAG00000002953
ENSBTAG00000002956
ENSBTAG00000002959
ENSBTAG00000002960
ENSBTAG00000002962
ENSBTAG00000002966
ENSBTAG00000002970
ENSBTAG00000002971
ENSBTAG00000002973
ENSBTAG00000002977
ENSBTAG00000002980
ENSBTAG00000002981
ENSBTAG00000002982
ENSBTAG00000002988
ENSBTAG00000002993
ENSBTAG00000002995
ENSBTAG00000002996
ENSBTAG00000002999
ENSBTAG00000003001
ENSBTAG00000003002
ENSBTAG00000003012
ENSBTAG00000003014
ENSBTAG00000003015
ENSBTAG00000003017
ENSBTAG00000003018
ENSBTAG00000003021
ENSBTAG00000003025
ENSBTAG00000003033
ENSBTAG00000003034
ENSBTAG00000003035
ENSBTAG00000003037
ENSBTAG00000003038
ENSBTAG00000003039
ENSBTAG00000003040
ENSBTAG00000003044
ENSBTAG00000003045
ENSBTAG00000003049
ENSBTAG00000003051
ENSBTAG00000003052
ENSBTAG00000003058
ENSBTAG00000003059
ENSBTAG00000003061
ENSBTAG00000003062
ENSBTAG00000003063
ENSBTAG00000003064
ENSBTAG00000003067
ENSBTAG00000003068
ENSBTAG00000003069
ENSBTAG00000003072
ENSBTAG00000003073
ENSBTAG00000003075
ENSBTAG00000003076
ENSBTAG00000003077
ENSBTAG00000003081
ENSBTAG00000003083
ENSBTAG00000003084
ENSBTAG00000003087
ENSBTAG00000003092
ENSBTAG00000003094
ENSBTAG00000003097
ENSBTAG00000003098
ENSBTAG00000003100
ENSBTAG00000003102
ENSBTAG00000003109
ENSBTAG00000003111
ENSBTAG00000003112
ENSBTAG00000003113
ENSBTAG00000003114
ENSBTAG00000003115
ENSBTAG00000003116
ENSBTAG00000003124
ENSBTAG00000003126
ENSBTAG00000003128
ENSBTAG00000003143
ENSBTAG00000003144
ENSBTAG00000003147
ENSBTAG00000003148
ENSBTAG00000003151
ENSBTAG00000003160
ENSBTAG00000003161
ENSBTAG00000003162
ENSBTAG00000003163
ENSBTAG00000003166
ENSBTAG00000003168
ENSBTAG00000003172
ENSBTAG00000003174
ENSBTAG00000003176
ENSBTAG00000003177
ENSBTAG00000003178
ENSBTAG00000003180
ENSBTAG00000003185
ENSBTAG00000003186
ENSBTAG00000003189
ENSBTAG00000003191
ENSBTAG00000003192
ENSBTAG00000003193
ENSBTAG00000003196
ENSBTAG00000003197
ENSBTAG00000003199
ENSBTAG00000003201
ENSBTAG00000003205
ENSBTAG00000003208
ENSBTAG00000003209
ENSBTAG00000003212
ENSBTAG00000003215
ENSBTAG00000003218
ENSBTAG00000003221
ENSBTAG00000003222
ENSBTAG00000003225
ENSBTAG00000003228
ENSBTAG00000003229
ENSBTAG00000003232
ENSBTAG00000003234
ENSBTAG00000003235
ENSBTAG00000003237
ENSBTAG00000003239
ENSBTAG00000003240
ENSBTAG00000003242
ENSBTAG00000003256
ENSBTAG00000003257
ENSBTAG00000003259
ENSBTAG00000003261
ENSBTAG00000003263
ENSBTAG00000003264
ENSBTAG00000003265
ENSBTAG00000003267
ENSBTAG00000003268
ENSBTAG00000003276
ENSBTAG00000003279
ENSBTAG00000003288
ENSBTAG00000003291
ENSBTAG00000003294
ENSBTAG00000003295
ENSBTAG00000003296
ENSBTAG00000003298
ENSBTAG00000003300
ENSBTAG00000003303
ENSBTAG00000003304
ENSBTAG00000003307
ENSBTAG00000003312
ENSBTAG00000003314
ENSBTAG00000003315
ENSBTAG00000003316
ENSBTAG00000003319
ENSBTAG00000003323
ENSBTAG00000003325
ENSBTAG00000003328
ENSBTAG00000003330
ENSBTAG00000003332
ENSBTAG00000003338
ENSBTAG00000003340
ENSBTAG00000003342
ENSBTAG00000003354
ENSBTAG00000003358
ENSBTAG00000003359
ENSBTAG00000003361
ENSBTAG00000003362
ENSBTAG00000003365
ENSBTAG00000003366
ENSBTAG00000003371
ENSBTAG00000003375
ENSBTAG00000003376
ENSBTAG00000003378
ENSBTAG00000003381
ENSBTAG00000003383
ENSBTAG00000003384
ENSBTAG00000003386
ENSBTAG00000003388
ENSBTAG00000003390
ENSBTAG00000003393
ENSBTAG00000003394
ENSBTAG00000003395
ENSBTAG00000003396
ENSBTAG00000003397
ENSBTAG00000003399
ENSBTAG00000003401
ENSBTAG00000003405
ENSBTAG00000003407
ENSBTAG00000003410
ENSBTAG00000003415
ENSBTAG00000003417
ENSBTAG00000003418
ENSBTAG00000003419
ENSBTAG00000003421
ENSBTAG00000003422
ENSBTAG00000003423
ENSBTAG00000003424
ENSBTAG00000003425
ENSBTAG00000003436
ENSBTAG00000003438
ENSBTAG00000003439
ENSBTAG00000003440
ENSBTAG00000003443
ENSBTAG00000003444
ENSBTAG00000003446
ENSBTAG00000003447
ENSBTAG00000003449
ENSBTAG00000003450
ENSBTAG00000003456
ENSBTAG00000003457
ENSBTAG00000003458
ENSBTAG00000003460
ENSBTAG00000003462
ENSBTAG00000003465
ENSBTAG00000003469
ENSBTAG00000003470
ENSBTAG00000003476
ENSBTAG00000003481
ENSBTAG00000003483
ENSBTAG00000003484
ENSBTAG00000003485
ENSBTAG00000003490
ENSBTAG00000003491
ENSBTAG00000003495
ENSBTAG00000003496
ENSBTAG00000003498
ENSBTAG00000003499
ENSBTAG00000003500
ENSBTAG00000003501
ENSBTAG00000003503
ENSBTAG00000003504
ENSBTAG00000003505
ENSBTAG00000003508
ENSBTAG00000003509
ENSBTAG00000003510
ENSBTAG00000003512
ENSBTAG00000003514
ENSBTAG00000003516
ENSBTAG00000003519
ENSBTAG00000003525
ENSBTAG00000003530
ENSBTAG00000003532
ENSBTAG00000003535
ENSBTAG00000003536
ENSBTAG00000003541
ENSBTAG00000003543
ENSBTAG00000003544
ENSBTAG00000003545
ENSBTAG00000003546
ENSBTAG00000003547
ENSBTAG00000003548
ENSBTAG00000003550
ENSBTAG00000003552
ENSBTAG00000003553
ENSBTAG00000003555
ENSBTAG00000003556
ENSBTAG00000003557
ENSBTAG00000003559
ENSBTAG00000003560
ENSBTAG00000003561
ENSBTAG00000003565
ENSBTAG00000003566
ENSBTAG00000003567
ENSBTAG00000003569
ENSBTAG00000003570
ENSBTAG00000003576
ENSBTAG00000003577
ENSBTAG00000003578
ENSBTAG00000003579
ENSBTAG00000003580
ENSBTAG00000003581
ENSBTAG00000003585
ENSBTAG00000003586
ENSBTAG00000003587
ENSBTAG00000003588
ENSBTAG00000003589
ENSBTAG00000003598
ENSBTAG00000003602
ENSBTAG00000003604
ENSBTAG00000003606
ENSBTAG00000003607
ENSBTAG00000003609
ENSBTAG00000003610
ENSBTAG00000003614
ENSBTAG00000003616
ENSBTAG00000003617
ENSBTAG00000003619
ENSBTAG00000003632
ENSBTAG00000003634
ENSBTAG00000003635
ENSBTAG00000003636
ENSBTAG00000003639
ENSBTAG00000003642
ENSBTAG00000003644
ENSBTAG00000003649
ENSBTAG00000003652
ENSBTAG00000003653
ENSBTAG00000003661
ENSBTAG00000003667
ENSBTAG00000003668
ENSBTAG00000003675
ENSBTAG00000003679
ENSBTAG00000003687
ENSBTAG00000003690
ENSBTAG00000003692
ENSBTAG00000003693
ENSBTAG00000003695
ENSBTAG00000003696
ENSBTAG00000003697
ENSBTAG00000003699
ENSBTAG00000003700
ENSBTAG00000003702
ENSBTAG00000003705
ENSBTAG00000003707
ENSBTAG00000003708
ENSBTAG00000003710
ENSBTAG00000003711
ENSBTAG00000003712
ENSBTAG00000003713
ENSBTAG00000003718
ENSBTAG00000003719
ENSBTAG00000003721
ENSBTAG00000003726
ENSBTAG00000003728
ENSBTAG00000003740
ENSBTAG00000003743
ENSBTAG00000003745
ENSBTAG00000003746
ENSBTAG00000003747
ENSBTAG00000003748
ENSBTAG00000003751
ENSBTAG00000003752
ENSBTAG00000003754
ENSBTAG00000003757
ENSBTAG00000003758
ENSBTAG00000003759
ENSBTAG00000003762
ENSBTAG00000003763
ENSBTAG00000003764
ENSBTAG00000003766
ENSBTAG00000003769
ENSBTAG00000003770
ENSBTAG00000003773
ENSBTAG00000003777
ENSBTAG00000003779
ENSBTAG00000003784
ENSBTAG00000003788
ENSBTAG00000003789
ENSBTAG00000003793
ENSBTAG00000003798
ENSBTAG00000003799
ENSBTAG00000003801
ENSBTAG00000003804
ENSBTAG00000003806
ENSBTAG00000003807
ENSBTAG00000003813
ENSBTAG00000003815
ENSBTAG00000003817
ENSBTAG00000003819
ENSBTAG00000003820
ENSBTAG00000003822
ENSBTAG00000003825
ENSBTAG00000003826
ENSBTAG00000003830
ENSBTAG00000003832
ENSBTAG00000003833
ENSBTAG00000003835
ENSBTAG00000003836
ENSBTAG00000003840
ENSBTAG00000003842
ENSBTAG00000003843
ENSBTAG00000003845
ENSBTAG00000003846
ENSBTAG00000003848
ENSBTAG00000003849
ENSBTAG00000003851
ENSBTAG00000003855
ENSBTAG00000003857
ENSBTAG00000003861
ENSBTAG00000003863
ENSBTAG00000003866
ENSBTAG00000003871
ENSBTAG00000003872
ENSBTAG00000003876
ENSBTAG00000003878
ENSBTAG00000003880
ENSBTAG00000003882
ENSBTAG00000003884
ENSBTAG00000003885
ENSBTAG00000003887
ENSBTAG00000003889
ENSBTAG00000003891
ENSBTAG00000003892
ENSBTAG00000003893
ENSBTAG00000003895
ENSBTAG00000003897
ENSBTAG00000003898
ENSBTAG00000003902
ENSBTAG00000003904
ENSBTAG00000003906
ENSBTAG00000003907
ENSBTAG00000003908
ENSBTAG00000003914
ENSBTAG00000003916
ENSBTAG00000003920
ENSBTAG00000003922
ENSBTAG00000003925
ENSBTAG00000003927
ENSBTAG00000003928
ENSBTAG00000003929
ENSBTAG00000003934
ENSBTAG00000003935
ENSBTAG00000003936
ENSBTAG00000003937
ENSBTAG00000003941
ENSBTAG00000003942
ENSBTAG00000003943
ENSBTAG00000003946
ENSBTAG00000003947
ENSBTAG00000003948
ENSBTAG00000003949
ENSBTAG00000003953
ENSBTAG00000003954
ENSBTAG00000003958
ENSBTAG00000003960
ENSBTAG00000003965
ENSBTAG00000003966
ENSBTAG00000003967
ENSBTAG00000003968
ENSBTAG00000003970
ENSBTAG00000003971
ENSBTAG00000003975
ENSBTAG00000003981
ENSBTAG00000003983
ENSBTAG00000003985
ENSBTAG00000003986
ENSBTAG00000003989
ENSBTAG00000003990
ENSBTAG00000003994
ENSBTAG00000003997
ENSBTAG00000004000
ENSBTAG00000004005
ENSBTAG00000004009
ENSBTAG00000004011
ENSBTAG00000004014
ENSBTAG00000004015
ENSBTAG00000004017
ENSBTAG00000004018
ENSBTAG00000004019
ENSBTAG00000004021
ENSBTAG00000004024
ENSBTAG00000004028
ENSBTAG00000004034
ENSBTAG00000004035
ENSBTAG00000004037
ENSBTAG00000004039
ENSBTAG00000004040
ENSBTAG00000004041
ENSBTAG00000004046
ENSBTAG00000004050
ENSBTAG00000004051
ENSBTAG00000004054
ENSBTAG00000004059
ENSBTAG00000004064
ENSBTAG00000004066
ENSBTAG00000004072
ENSBTAG00000004073
ENSBTAG00000004075
ENSBTAG00000004077
ENSBTAG00000004079
ENSBTAG00000004080
ENSBTAG00000004082
ENSBTAG00000004085
ENSBTAG00000004086
ENSBTAG00000004093
ENSBTAG00000004094
ENSBTAG00000004097
ENSBTAG00000004098
ENSBTAG00000004100
ENSBTAG00000004106
ENSBTAG00000004108
ENSBTAG00000004111
ENSBTAG00000004112
ENSBTAG00000004114
ENSBTAG00000004115
ENSBTAG00000004117
ENSBTAG00000004118
ENSBTAG00000004120
ENSBTAG00000004124
ENSBTAG00000004126
ENSBTAG00000004131
ENSBTAG00000004135
ENSBTAG00000004136
ENSBTAG00000004138
ENSBTAG00000004139
ENSBTAG00000004147
ENSBTAG00000004150
ENSBTAG00000004154
ENSBTAG00000004155
ENSBTAG00000004161
ENSBTAG00000004165
ENSBTAG00000004168
ENSBTAG00000004171
ENSBTAG00000004172
ENSBTAG00000004173
ENSBTAG00000004175
ENSBTAG00000004177
ENSBTAG00000004178
ENSBTAG00000004179
ENSBTAG00000004184
ENSBTAG00000004188
ENSBTAG00000004189
ENSBTAG00000004190
ENSBTAG00000004191
ENSBTAG00000004193
ENSBTAG00000004194
ENSBTAG00000004196
ENSBTAG00000004199
ENSBTAG00000004200
ENSBTAG00000004203
ENSBTAG00000004204
ENSBTAG00000004207
ENSBTAG00000004208
ENSBTAG00000004211
ENSBTAG00000004215
ENSBTAG00000004216
ENSBTAG00000004223
ENSBTAG00000004225
ENSBTAG00000004227
ENSBTAG00000004230
ENSBTAG00000004237
ENSBTAG00000004240
ENSBTAG00000004242
ENSBTAG00000004243
ENSBTAG00000004248
ENSBTAG00000004256
ENSBTAG00000004257
ENSBTAG00000004258
ENSBTAG00000004259
ENSBTAG00000004261
ENSBTAG00000004262
ENSBTAG00000004263
ENSBTAG00000004268
ENSBTAG00000004269
ENSBTAG00000004271
ENSBTAG00000004272
ENSBTAG00000004275
ENSBTAG00000004277
ENSBTAG00000004278
ENSBTAG00000004279
ENSBTAG00000004280
ENSBTAG00000004281
ENSBTAG00000004282
ENSBTAG00000004283
ENSBTAG00000004284
ENSBTAG00000004286
ENSBTAG00000004288
ENSBTAG00000004290
ENSBTAG00000004291
ENSBTAG00000004294
ENSBTAG00000004295
ENSBTAG00000004300
ENSBTAG00000004302
ENSBTAG00000004303
ENSBTAG00000004307
ENSBTAG00000004310
ENSBTAG00000004315
ENSBTAG00000004316
ENSBTAG00000004318
ENSBTAG00000004321
ENSBTAG00000004322
ENSBTAG00000004328
ENSBTAG00000004329
ENSBTAG00000004331
ENSBTAG00000004333
ENSBTAG00000004334
ENSBTAG00000004339
ENSBTAG00000004343
ENSBTAG00000004344
ENSBTAG00000004347
ENSBTAG00000004348
ENSBTAG00000004349
ENSBTAG00000004353
ENSBTAG00000004356
ENSBTAG00000004358
ENSBTAG00000004362
ENSBTAG00000004364
ENSBTAG00000004367
ENSBTAG00000004368
ENSBTAG00000004371
ENSBTAG00000004374
ENSBTAG00000004375
ENSBTAG00000004376
ENSBTAG00000004377
ENSBTAG00000004378
ENSBTAG00000004379
ENSBTAG00000004380
ENSBTAG00000004381
ENSBTAG00000004383
ENSBTAG00000004387
ENSBTAG00000004392
ENSBTAG00000004394
ENSBTAG00000004398
ENSBTAG00000004400
ENSBTAG00000004402
ENSBTAG00000004403
ENSBTAG00000004406
ENSBTAG00000004409
ENSBTAG00000004413
ENSBTAG00000004414
ENSBTAG00000004415
ENSBTAG00000004416
ENSBTAG00000004420
ENSBTAG00000004421
ENSBTAG00000004422
ENSBTAG00000004423
ENSBTAG00000004425
ENSBTAG00000004426
ENSBTAG00000004427
ENSBTAG00000004428
ENSBTAG00000004430
ENSBTAG00000004432
ENSBTAG00000004436
ENSBTAG00000004438
ENSBTAG00000004440
ENSBTAG00000004442
ENSBTAG00000004448
ENSBTAG00000004449
ENSBTAG00000004452
ENSBTAG00000004457
ENSBTAG00000004460
ENSBTAG00000004461
ENSBTAG00000004463
ENSBTAG00000004464
ENSBTAG00000004471
ENSBTAG00000004472
ENSBTAG00000004476
ENSBTAG00000004484
ENSBTAG00000004489
ENSBTAG00000004492
ENSBTAG00000004495
ENSBTAG00000004496
ENSBTAG00000004497
ENSBTAG00000004499
ENSBTAG00000004502
ENSBTAG00000004509
ENSBTAG00000004511
ENSBTAG00000004512
ENSBTAG00000004514
ENSBTAG00000004515
ENSBTAG00000004517
ENSBTAG00000004518
ENSBTAG00000004521
ENSBTAG00000004524
ENSBTAG00000004531
ENSBTAG00000004532
ENSBTAG00000004538
ENSBTAG00000004540
ENSBTAG00000004541
ENSBTAG00000004544
ENSBTAG00000004549
ENSBTAG00000004551
ENSBTAG00000004552
ENSBTAG00000004553
ENSBTAG00000004554
ENSBTAG00000004556
ENSBTAG00000004557
ENSBTAG00000004558
ENSBTAG00000004562
ENSBTAG00000004564
ENSBTAG00000004565
ENSBTAG00000004567
ENSBTAG00000004568
ENSBTAG00000004571
ENSBTAG00000004586
ENSBTAG00000004587
ENSBTAG00000004588
ENSBTAG00000004590
ENSBTAG00000004592
ENSBTAG00000004593
ENSBTAG00000004597
ENSBTAG00000004598
ENSBTAG00000004600
ENSBTAG00000004601
ENSBTAG00000004602
ENSBTAG00000004603
ENSBTAG00000004604
ENSBTAG00000004613
ENSBTAG00000004620
ENSBTAG00000004624
ENSBTAG00000004625
ENSBTAG00000004629
ENSBTAG00000004631
ENSBTAG00000004632
ENSBTAG00000004635
ENSBTAG00000004636
ENSBTAG00000004639
ENSBTAG00000004641
ENSBTAG00000004643
ENSBTAG00000004651
ENSBTAG00000004652
ENSBTAG00000004653
ENSBTAG00000004654
ENSBTAG00000004659
ENSBTAG00000004660
ENSBTAG00000004663
ENSBTAG00000004664
ENSBTAG00000004672
ENSBTAG00000004675
ENSBTAG00000004676
ENSBTAG00000004679
ENSBTAG00000004688
ENSBTAG00000004695
ENSBTAG00000004706
ENSBTAG00000004709
ENSBTAG00000004715
ENSBTAG00000004718
ENSBTAG00000004722
ENSBTAG00000004723
ENSBTAG00000004727
ENSBTAG00000004729
ENSBTAG00000004732
ENSBTAG00000004735
ENSBTAG00000004736
[truncated: 9,519 more rows]
[truncated: 6 more columns]

## Sheet: Detected genes fed 3 diets
Lists of detected genes in rumen epithelia when fed 0%, 72% and 89% grain diets
Concentration of grain
0	0.72	0.89
ENSBTAG00000000010	ENSBTAG00000000005	ENSBTAG00000000005
ENSBTAG00000000012	ENSBTAG00000000009	ENSBTAG00000000009
ENSBTAG00000000013	ENSBTAG00000000010	ENSBTAG00000000010
ENSBTAG00000000014	ENSBTAG00000000012	ENSBTAG00000000012
ENSBTAG00000000019	ENSBTAG00000000013	ENSBTAG00000000013
ENSBTAG00000000020	ENSBTAG00000000014	ENSBTAG00000000014
ENSBTAG00000000021	ENSBTAG00000000019	ENSBTAG00000000019
ENSBTAG00000000022	ENSBTAG00000000020	ENSBTAG00000000020
ENSBTAG00000000023	ENSBTAG00000000021	ENSBTAG00000000021
ENSBTAG00000000024	ENSBTAG00000000022	ENSBTAG00000000022
ENSBTAG00000000025	ENSBTAG00000000023	ENSBTAG00000000023
ENSBTAG00000000026	ENSBTAG00000000024	ENSBTAG00000000024
ENSBTAG00000000030	ENSBTAG00000000025	ENSBTAG00000000025
ENSBTAG00000000031	ENSBTAG00000000026	ENSBTAG00000000026
ENSBTAG00000000032	ENSBTAG00000000030	ENSBTAG00000000030
ENSBTAG00000000037	ENSBTAG00000000031	ENSBTAG00000000031
ENSBTAG00000000039	ENSBTAG00000000032	ENSBTAG00000000032
ENSBTAG00000000040	ENSBTAG00000000037	ENSBTAG00000000037
ENSBTAG00000000042	ENSBTAG00000000039	ENSBTAG00000000039
ENSBTAG00000000046	ENSBTAG00000000040	ENSBTAG00000000040
ENSBTAG00000000049	ENSBTAG00000000042	ENSBTAG00000000042
ENSBTAG00000000050	ENSBTAG00000000046	ENSBTAG00000000046
ENSBTAG00000000054	ENSBTAG00000000049	ENSBTAG00000000049
ENSBTAG00000000056	ENSBTAG00000000050	ENSBTAG00000000050
ENSBTAG00000000061	ENSBTAG00000000054	ENSBTAG00000000054
ENSBTAG00000000064	ENSBTAG00000000056	ENSBTAG00000000056
ENSBTAG00000000065	ENSBTAG00000000057	ENSBTAG00000000061
ENSBTAG00000000067	ENSBTAG00000000061	ENSBTAG00000000064
ENSBTAG00000000072	ENSBTAG00000000064	ENSBTAG00000000065
ENSBTAG00000000073	ENSBTAG00000000065	ENSBTAG00000000067
ENSBTAG00000000074	ENSBTAG00000000067	ENSBTAG00000000072
ENSBTAG00000000077	ENSBTAG00000000072	ENSBTAG00000000073
ENSBTAG00000000078	ENSBTAG00000000073	ENSBTAG00000000074
ENSBTAG00000000079	ENSBTAG00000000074	ENSBTAG00000000077
ENSBTAG00000000080	ENSBTAG00000000076	ENSBTAG00000000078
ENSBTAG00000000081	ENSBTAG00000000077	ENSBTAG00000000079
ENSBTAG00000000084	ENSBTAG00000000078	ENSBTAG00000000080
ENSBTAG00000000087	ENSBTAG00000000079	ENSBTAG00000000081
ENSBTAG00000000088	ENSBTAG00000000080	ENSBTAG00000000084
ENSBTAG00000000090	ENSBTAG00000000081	ENSBTAG00000000087
ENSBTAG00000000091	ENSBTAG00000000084	ENSBTAG00000000088
ENSBTAG00000000092	ENSBTAG00000000087	ENSBTAG00000000090
ENSBTAG00000000094	ENSBTAG00000000088	ENSBTAG00000000091
ENSBTAG00000000095	ENSBTAG00000000090	ENSBTAG00000000092
ENSBTAG00000000097	ENSBTAG00000000091	ENSBTAG00000000094
ENSBTAG00000000098	ENSBTAG00000000092	ENSBTAG00000000095
ENSBTAG00000000099	ENSBTAG00000000094	ENSBTAG00000000097
ENSBTAG00000000103	ENSBTAG00000000095	ENSBTAG00000000098
ENSBTAG00000000105	ENSBTAG00000000097	ENSBTAG00000000099
ENSBTAG00000000106	ENSBTAG00000000098	ENSBTAG00000000103
ENSBTAG00000000108	ENSBTAG00000000099	ENSBTAG00000000105
ENSBTAG00000000111	ENSBTAG00000000103	ENSBTAG00000000106
ENSBTAG00000000113	ENSBTAG00000000105	ENSBTAG00000000108
ENSBTAG00000000115	ENSBTAG00000000106	ENSBTAG00000000111
ENSBTAG00000000120	ENSBTAG00000000108	ENSBTAG00000000113
ENSBTAG00000000125	ENSBTAG00000000111	ENSBTAG00000000115
ENSBTAG00000000130	ENSBTAG00000000113	ENSBTAG00000000120
ENSBTAG00000000131	ENSBTAG00000000115	ENSBTAG00000000125
ENSBTAG00000000132	ENSBTAG00000000125	ENSBTAG00000000130
ENSBTAG00000000133	ENSBTAG00000000130	ENSBTAG00000000131
ENSBTAG00000000134	ENSBTAG00000000131	ENSBTAG00000000132
ENSBTAG00000000137	ENSBTAG00000000132	ENSBTAG00000000133
ENSBTAG00000000139	ENSBTAG00000000133	ENSBTAG00000000134
ENSBTAG00000000140	ENSBTAG00000000134	ENSBTAG00000000137
ENSBTAG00000000141	ENSBTAG00000000137	ENSBTAG00000000139
ENSBTAG00000000146	ENSBTAG00000000139	ENSBTAG00000000140
ENSBTAG00000000147	ENSBTAG00000000140	ENSBTAG00000000141
ENSBTAG00000000149	ENSBTAG00000000141	ENSBTAG00000000146
ENSBTAG00000000152	ENSBTAG00000000146	ENSBTAG00000000147
ENSBTAG00000000153	ENSBTAG00000000147	ENSBTAG00000000149
ENSBTAG00000000154	ENSBTAG00000000149	ENSBTAG00000000152
ENSBTAG00000000156	ENSBTAG00000000152	ENSBTAG00000000153
ENSBTAG00000000157	ENSBTAG00000000153	ENSBTAG00000000154
ENSBTAG00000000160	ENSBTAG00000000154	ENSBTAG00000000156
ENSBTAG00000000161	ENSBTAG00000000156	ENSBTAG00000000157
ENSBTAG00000000162	ENSBTAG00000000157	ENSBTAG00000000160
ENSBTAG00000000163	ENSBTAG00000000160	ENSBTAG00000000161
ENSBTAG00000000175	ENSBTAG00000000161	ENSBTAG00000000162
ENSBTAG00000000176	ENSBTAG00000000162	ENSBTAG00000000163
ENSBTAG00000000179	ENSBTAG00000000163	ENSBTAG00000000175
ENSBTAG00000000182	ENSBTAG00000000175	ENSBTAG00000000176
ENSBTAG00000000184	ENSBTAG00000000176	ENSBTAG00000000179
ENSBTAG00000000186	ENSBTAG00000000179	ENSBTAG00000000182
ENSBTAG00000000191	ENSBTAG00000000182	ENSBTAG00000000184
ENSBTAG00000000195	ENSBTAG00000000184	ENSBTAG00000000186
ENSBTAG00000000197	ENSBTAG00000000186	ENSBTAG00000000191
ENSBTAG00000000198	ENSBTAG00000000191	ENSBTAG00000000195
ENSBTAG00000000199	ENSBTAG00000000195	ENSBTAG00000000197
ENSBTAG00000000201	ENSBTAG00000000197	ENSBTAG00000000198
ENSBTAG00000000202	ENSBTAG00000000198	ENSBTAG00000000199
ENSBTAG00000000203	ENSBTAG00000000199	ENSBTAG00000000201
ENSBTAG00000000204	ENSBTAG00000000201	ENSBTAG00000000202
ENSBTAG00000000205	ENSBTAG00000000202	ENSBTAG00000000203
ENSBTAG00000000207	ENSBTAG00000000203	ENSBTAG00000000204
ENSBTAG00000000210	ENSBTAG00000000204	ENSBTAG00000000205
ENSBTAG00000000211	ENSBTAG00000000205	ENSBTAG00000000207
ENSBTAG00000000212	ENSBTAG00000000207	ENSBTAG00000000210
ENSBTAG00000000213	ENSBTAG00000000210	ENSBTAG00000000211
ENSBTAG00000000215	ENSBTAG00000000211	ENSBTAG00000000212
ENSBTAG00000000218	ENSBTAG00000000212	ENSBTAG00000000213
ENSBTAG00000000221	ENSBTAG00000000213	ENSBTAG00000000215
ENSBTAG00000000222	ENSBTAG00000000215	ENSBTAG00000000218
ENSBTAG00000000223	ENSBTAG00000000218	ENSBTAG00000000221
ENSBTAG00000000224	ENSBTAG00000000221	ENSBTAG00000000222
ENSBTAG00000000225	ENSBTAG00000000222	ENSBTAG00000000223
ENSBTAG00000000231	ENSBTAG00000000223	ENSBTAG00000000224
ENSBTAG00000000233	ENSBTAG00000000224	ENSBTAG00000000225
ENSBTAG00000000236	ENSBTAG00000000225	ENSBTAG00000000231
ENSBTAG00000000240	ENSBTAG00000000231	ENSBTAG00000000233
ENSBTAG00000000241	ENSBTAG00000000233	ENSBTAG00000000236
ENSBTAG00000000242	ENSBTAG00000000236	ENSBTAG00000000240
ENSBTAG00000000243	ENSBTAG00000000240	ENSBTAG00000000241
ENSBTAG00000000245	ENSBTAG00000000241	ENSBTAG00000000242
ENSBTAG00000000250	ENSBTAG00000000242	ENSBTAG00000000243
ENSBTAG00000000251	ENSBTAG00000000243	ENSBTAG00000000245
ENSBTAG00000000252	ENSBTAG00000000245	ENSBTAG00000000250
ENSBTAG00000000253	ENSBTAG00000000250	ENSBTAG00000000251
ENSBTAG00000000256	ENSBTAG00000000251	ENSBTAG00000000252
ENSBTAG00000000258	ENSBTAG00000000252	ENSBTAG00000000253
ENSBTAG00000000260	ENSBTAG00000000253	ENSBTAG00000000256
ENSBTAG00000000266	ENSBTAG00000000256	ENSBTAG00000000258
ENSBTAG00000000267	ENSBTAG00000000260	ENSBTAG00000000260
ENSBTAG00000000269	ENSBTAG00000000266	ENSBTAG00000000266
ENSBTAG00000000274	ENSBTAG00000000267	ENSBTAG00000000267
ENSBTAG00000000275	ENSBTAG00000000269	ENSBTAG00000000269
ENSBTAG00000000277	ENSBTAG00000000274	ENSBTAG00000000274
ENSBTAG00000000281	ENSBTAG00000000275	ENSBTAG00000000275
ENSBTAG00000000283	ENSBTAG00000000277	ENSBTAG00000000277
ENSBTAG00000000285	ENSBTAG00000000279	ENSBTAG00000000283
ENSBTAG00000000286	ENSBTAG00000000281	ENSBTAG00000000285
ENSBTAG00000000287	ENSBTAG00000000283	ENSBTAG00000000286
ENSBTAG00000000288	ENSBTAG00000000285	ENSBTAG00000000287
ENSBTAG00000000289	ENSBTAG00000000286	ENSBTAG00000000288
ENSBTAG00000000290	ENSBTAG00000000287	ENSBTAG00000000289
ENSBTAG00000000291	ENSBTAG00000000288	ENSBTAG00000000290
ENSBTAG00000000292	ENSBTAG00000000289	ENSBTAG00000000291
ENSBTAG00000000295	ENSBTAG00000000290	ENSBTAG00000000292
ENSBTAG00000000296	ENSBTAG00000000291	ENSBTAG00000000295
ENSBTAG00000000297	ENSBTAG00000000292	ENSBTAG00000000296
ENSBTAG00000000305	ENSBTAG00000000295	ENSBTAG00000000297
ENSBTAG00000000308	ENSBTAG00000000296	ENSBTAG00000000305
ENSBTAG00000000312	ENSBTAG00000000297	ENSBTAG00000000308
ENSBTAG00000000313	ENSBTAG00000000305	ENSBTAG00000000312
ENSBTAG00000000315	ENSBTAG00000000308	ENSBTAG00000000313
ENSBTAG00000000317	ENSBTAG00000000312	ENSBTAG00000000315
ENSBTAG00000000320	ENSBTAG00000000313	ENSBTAG00000000317
ENSBTAG00000000321	ENSBTAG00000000315	ENSBTAG00000000320
ENSBTAG00000000322	ENSBTAG00000000317	ENSBTAG00000000321
ENSBTAG00000000330	ENSBTAG00000000320	ENSBTAG00000000322
ENSBTAG00000000332	ENSBTAG00000000321	ENSBTAG00000000330
ENSBTAG00000000340	ENSBTAG00000000322	ENSBTAG00000000332
ENSBTAG00000000341	ENSBTAG00000000330	ENSBTAG00000000340
ENSBTAG00000000342	ENSBTAG00000000332	ENSBTAG00000000341
ENSBTAG00000000343	ENSBTAG00000000340	ENSBTAG00000000342
ENSBTAG00000000347	ENSBTAG00000000341	ENSBTAG00000000343
ENSBTAG00000000355	ENSBTAG00000000342	ENSBTAG00000000347
ENSBTAG00000000356	ENSBTAG00000000343	ENSBTAG00000000355
ENSBTAG00000000357	ENSBTAG00000000347	ENSBTAG00000000356
ENSBTAG00000000359	ENSBTAG00000000355	ENSBTAG00000000357
ENSBTAG00000000362	ENSBTAG00000000356	ENSBTAG00000000359
ENSBTAG00000000363	ENSBTAG00000000357	ENSBTAG00000000362
ENSBTAG00000000365	ENSBTAG00000000359	ENSBTAG00000000363
ENSBTAG00000000369	ENSBTAG00000000362	ENSBTAG00000000365
ENSBTAG00000000371	ENSBTAG00000000363	ENSBTAG00000000369
ENSBTAG00000000372	ENSBTAG00000000365	ENSBTAG00000000371
ENSBTAG00000000375	ENSBTAG00000000369	ENSBTAG00000000372
ENSBTAG00000000376	ENSBTAG00000000371	ENSBTAG00000000375
ENSBTAG00000000379	ENSBTAG00000000372	ENSBTAG00000000376
ENSBTAG00000000380	ENSBTAG00000000375	ENSBTAG00000000379
ENSBTAG00000000382	ENSBTAG00000000376	ENSBTAG00000000380
ENSBTAG00000000385	ENSBTAG00000000379	ENSBTAG00000000382
ENSBTAG00000000386	ENSBTAG00000000380	ENSBTAG00000000385
ENSBTAG00000000387	ENSBTAG00000000382	ENSBTAG00000000386
ENSBTAG00000000389	ENSBTAG00000000385	ENSBTAG00000000387
ENSBTAG00000000390	ENSBTAG00000000386	ENSBTAG00000000389
ENSBTAG00000000392	ENSBTAG00000000387	ENSBTAG00000000390
ENSBTAG00000000394	ENSBTAG00000000389	ENSBTAG00000000392
ENSBTAG00000000396	ENSBTAG00000000390	ENSBTAG00000000394
ENSBTAG00000000404	ENSBTAG00000000392	ENSBTAG00000000396
ENSBTAG00000000405	ENSBTAG00000000394	ENSBTAG00000000404
ENSBTAG00000000406	ENSBTAG00000000396	ENSBTAG00000000405
ENSBTAG00000000409	ENSBTAG00000000404	ENSBTAG00000000406
ENSBTAG00000000411	ENSBTAG00000000405	ENSBTAG00000000409
ENSBTAG00000000414	ENSBTAG00000000406	ENSBTAG00000000411
ENSBTAG00000000415	ENSBTAG00000000409	ENSBTAG00000000414
ENSBTAG00000000417	ENSBTAG00000000411	ENSBTAG00000000415
ENSBTAG00000000421	ENSBTAG00000000414	ENSBTAG00000000417
ENSBTAG00000000422	ENSBTAG00000000415	ENSBTAG00000000421
ENSBTAG00000000423	ENSBTAG00000000417	ENSBTAG00000000422
ENSBTAG00000000425	ENSBTAG00000000421	ENSBTAG00000000423
ENSBTAG00000000428	ENSBTAG00000000422	ENSBTAG00000000425
ENSBTAG00000000429	ENSBTAG00000000423	ENSBTAG00000000428
ENSBTAG00000000432	ENSBTAG00000000425	ENSBTAG00000000429
ENSBTAG00000000434	ENSBTAG00000000428	ENSBTAG00000000432
ENSBTAG00000000435	ENSBTAG00000000429	ENSBTAG00000000434
ENSBTAG00000000436	ENSBTAG00000000432	ENSBTAG00000000435
ENSBTAG00000000439	ENSBTAG00000000434	ENSBTAG00000000436
ENSBTAG00000000442	ENSBTAG00000000435	ENSBTAG00000000437
ENSBTAG00000000446	ENSBTAG00000000436	ENSBTAG00000000439
ENSBTAG00000000447	ENSBTAG00000000437	ENSBTAG00000000442
ENSBTAG00000000448	ENSBTAG00000000439	ENSBTAG00000000446
ENSBTAG00000000451	ENSBTAG00000000442	ENSBTAG00000000447
ENSBTAG00000000454	ENSBTAG00000000446	ENSBTAG00000000448
ENSBTAG00000000455	ENSBTAG00000000447	ENSBTAG00000000451
ENSBTAG00000000458	ENSBTAG00000000448	ENSBTAG00000000454
ENSBTAG00000000459	ENSBTAG00000000451	ENSBTAG00000000455
ENSBTAG00000000460	ENSBTAG00000000454	ENSBTAG00000000458
ENSBTAG00000000469	ENSBTAG00000000455	ENSBTAG00000000459
ENSBTAG00000000472	ENSBTAG00000000458	ENSBTAG00000000460
ENSBTAG00000000473	ENSBTAG00000000459	ENSBTAG00000000462
ENSBTAG00000000475	ENSBTAG00000000460	ENSBTAG00000000469
ENSBTAG00000000477	ENSBTAG00000000462	ENSBTAG00000000472
ENSBTAG00000000480	ENSBTAG00000000469	ENSBTAG00000000473
ENSBTAG00000000483	ENSBTAG00000000472	ENSBTAG00000000475
ENSBTAG00000000484	ENSBTAG00000000473	ENSBTAG00000000477
ENSBTAG00000000489	ENSBTAG00000000475	ENSBTAG00000000480
ENSBTAG00000000490	ENSBTAG00000000477	ENSBTAG00000000483
ENSBTAG00000000492	ENSBTAG00000000480	ENSBTAG00000000484
ENSBTAG00000000495	ENSBTAG00000000483	ENSBTAG00000000489
ENSBTAG00000000497	ENSBTAG00000000484	ENSBTAG00000000490
ENSBTAG00000000500	ENSBTAG00000000489	ENSBTAG00000000492
ENSBTAG00000000501	ENSBTAG00000000490	ENSBTAG00000000495
ENSBTAG00000000504	ENSBTAG00000000492	ENSBTAG00000000497
ENSBTAG00000000505	ENSBTAG00000000495	ENSBTAG00000000500
ENSBTAG00000000507	ENSBTAG00000000497	ENSBTAG00000000501
ENSBTAG00000000510	ENSBTAG00000000500	ENSBTAG00000000504
ENSBTAG00000000511	ENSBTAG00000000501	ENSBTAG00000000505
ENSBTAG00000000512	ENSBTAG00000000504	ENSBTAG00000000507
ENSBTAG00000000517	ENSBTAG00000000505	ENSBTAG00000000510
ENSBTAG00000000521	ENSBTAG00000000507	ENSBTAG00000000511
ENSBTAG00000000522	ENSBTAG00000000510	ENSBTAG00000000512
ENSBTAG00000000524	ENSBTAG00000000511	ENSBTAG00000000517
ENSBTAG00000000526	ENSBTAG00000000512	ENSBTAG00000000521
ENSBTAG00000000527	ENSBTAG00000000517	ENSBTAG00000000522
ENSBTAG00000000528	ENSBTAG00000000521	ENSBTAG00000000524
ENSBTAG00000000529	ENSBTAG00000000522	ENSBTAG00000000526
ENSBTAG00000000532	ENSBTAG00000000524	ENSBTAG00000000527
ENSBTAG00000000536	ENSBTAG00000000526	ENSBTAG00000000528
ENSBTAG00000000539	ENSBTAG00000000527	ENSBTAG00000000529
ENSBTAG00000000542	ENSBTAG00000000528	ENSBTAG00000000532
ENSBTAG00000000545	ENSBTAG00000000529	ENSBTAG00000000536
ENSBTAG00000000546	ENSBTAG00000000532	ENSBTAG00000000539
ENSBTAG00000000548	ENSBTAG00000000536	ENSBTAG00000000542
ENSBTAG00000000550	ENSBTAG00000000539	ENSBTAG00000000545
ENSBTAG00000000551	ENSBTAG00000000542	ENSBTAG00000000546
ENSBTAG00000000555	ENSBTAG00000000545	ENSBTAG00000000548
ENSBTAG00000000559	ENSBTAG00000000546	ENSBTAG00000000550
ENSBTAG00000000560	ENSBTAG00000000548	ENSBTAG00000000551
ENSBTAG00000000561	ENSBTAG00000000550	ENSBTAG00000000555
ENSBTAG00000000562	ENSBTAG00000000551	ENSBTAG00000000559
ENSBTAG00000000563	ENSBTAG00000000555	ENSBTAG00000000560
ENSBTAG00000000565	ENSBTAG00000000559	ENSBTAG00000000561
ENSBTAG00000000566	ENSBTAG00000000560	ENSBTAG00000000562
ENSBTAG00000000569	ENSBTAG00000000561	ENSBTAG00000000563
ENSBTAG00000000571	ENSBTAG00000000562	ENSBTAG00000000565
ENSBTAG00000000575	ENSBTAG00000000563	ENSBTAG00000000566
ENSBTAG00000000578	ENSBTAG00000000565	ENSBTAG00000000569
ENSBTAG00000000579	ENSBTAG00000000566	ENSBTAG00000000571
ENSBTAG00000000581	ENSBTAG00000000569	ENSBTAG00000000575
ENSBTAG00000000582	ENSBTAG00000000571	ENSBTAG00000000578
ENSBTAG00000000585	ENSBTAG00000000575	ENSBTAG00000000579
ENSBTAG00000000586	ENSBTAG00000000578	ENSBTAG00000000581
ENSBTAG00000000590	ENSBTAG00000000579	ENSBTAG00000000582
ENSBTAG00000000598	ENSBTAG00000000581	ENSBTAG00000000585
ENSBTAG00000000599	ENSBTAG00000000582	ENSBTAG00000000586
ENSBTAG00000000602	ENSBTAG00000000585	ENSBTAG00000000590
ENSBTAG00000000603	ENSBTAG00000000586	ENSBTAG00000000598
ENSBTAG00000000604	ENSBTAG00000000590	ENSBTAG00000000599
ENSBTAG00000000605	ENSBTAG00000000598	ENSBTAG00000000602
ENSBTAG00000000607	ENSBTAG00000000599	ENSBTAG00000000603
ENSBTAG00000000608	ENSBTAG00000000602	ENSBTAG00000000604
ENSBTAG00000000609	ENSBTAG00000000603	ENSBTAG00000000605
ENSBTAG00000000613	ENSBTAG00000000604	ENSBTAG00000000607
ENSBTAG00000000621	ENSBTAG00000000605	ENSBTAG00000000608
ENSBTAG00000000622	ENSBTAG00000000607	ENSBTAG00000000609
ENSBTAG00000000625	ENSBTAG00000000608	ENSBTAG00000000613
ENSBTAG00000000629	ENSBTAG00000000609	ENSBTAG00000000621
ENSBTAG00000000630	ENSBTAG00000000613	ENSBTAG00000000622
ENSBTAG00000000632	ENSBTAG00000000621	ENSBTAG00000000625
ENSBTAG00000000638	ENSBTAG00000000622	ENSBTAG00000000629
ENSBTAG00000000639	ENSBTAG00000000625	ENSBTAG00000000630
ENSBTAG00000000640	ENSBTAG00000000629	ENSBTAG00000000632
ENSBTAG00000000642	ENSBTAG00000000630	ENSBTAG00000000638
ENSBTAG00000000646	ENSBTAG00000000632	ENSBTAG00000000639
ENSBTAG00000000647	ENSBTAG00000000638	ENSBTAG00000000640
ENSBTAG00000000650	ENSBTAG00000000639	ENSBTAG00000000642
ENSBTAG00000000653	ENSBTAG00000000640	ENSBTAG00000000646
ENSBTAG00000000655	ENSBTAG00000000642	ENSBTAG00000000647
ENSBTAG00000000656	ENSBTAG00000000646	ENSBTAG00000000650
ENSBTAG00000000658	ENSBTAG00000000647	ENSBTAG00000000653
ENSBTAG00000000660	ENSBTAG00000000650	ENSBTAG00000000655
ENSBTAG00000000662	ENSBTAG00000000653	ENSBTAG00000000656
ENSBTAG00000000666	ENSBTAG00000000655	ENSBTAG00000000658
ENSBTAG00000000668	ENSBTAG00000000656	ENSBTAG00000000660
ENSBTAG00000000670	ENSBTAG00000000658	ENSBTAG00000000662
ENSBTAG00000000671	ENSBTAG00000000660	ENSBTAG00000000666
ENSBTAG00000000672	ENSBTAG00000000662	ENSBTAG00000000668
ENSBTAG00000000675	ENSBTAG00000000666	ENSBTAG00000000670
ENSBTAG00000000676	ENSBTAG00000000668	ENSBTAG00000000671
ENSBTAG00000000678	ENSBTAG00000000670	ENSBTAG00000000672
ENSBTAG00000000679	ENSBTAG00000000671	ENSBTAG00000000675
ENSBTAG00000000682	ENSBTAG00000000672	ENSBTAG00000000676
ENSBTAG00000000683	ENSBTAG00000000675	ENSBTAG00000000678
ENSBTAG00000000684	ENSBTAG00000000676	ENSBTAG00000000679
ENSBTAG00000000686	ENSBTAG00000000678	ENSBTAG00000000682
ENSBTAG00000000687	ENSBTAG00000000679	ENSBTAG00000000683
ENSBTAG00000000693	ENSBTAG00000000682	ENSBTAG00000000684
ENSBTAG00000000694	ENSBTAG00000000683	ENSBTAG00000000686
ENSBTAG00000000695	ENSBTAG00000000684	ENSBTAG00000000687
ENSBTAG00000000696	ENSBTAG00000000686	ENSBTAG00000000693
ENSBTAG00000000697	ENSBTAG00000000687	ENSBTAG00000000694
ENSBTAG00000000700	ENSBTAG00000000693	ENSBTAG00000000695
ENSBTAG00000000704	ENSBTAG00000000694	ENSBTAG00000000696
ENSBTAG00000000705	ENSBTAG00000000695	ENSBTAG00000000700
ENSBTAG00000000710	ENSBTAG00000000696	ENSBTAG00000000704
ENSBTAG00000000711	ENSBTAG00000000699	ENSBTAG00000000705
ENSBTAG00000000712	ENSBTAG00000000700	ENSBTAG00000000706
ENSBTAG00000000713	ENSBTAG00000000704	ENSBTAG00000000710
ENSBTAG00000000717	ENSBTAG00000000705	ENSBTAG00000000711
ENSBTAG00000000721	ENSBTAG00000000706	ENSBTAG00000000712
ENSBTAG00000000725	ENSBTAG00000000710	ENSBTAG00000000713
ENSBTAG00000000727	ENSBTAG00000000711	ENSBTAG00000000717
ENSBTAG00000000731	ENSBTAG00000000712	ENSBTAG00000000721
ENSBTAG00000000742	ENSBTAG00000000713	ENSBTAG00000000725
ENSBTAG00000000744	ENSBTAG00000000717	ENSBTAG00000000727
ENSBTAG00000000745	ENSBTAG00000000721	ENSBTAG00000000731
ENSBTAG00000000746	ENSBTAG00000000725	ENSBTAG00000000737
ENSBTAG00000000748	ENSBTAG00000000727	ENSBTAG00000000742
ENSBTAG00000000750	ENSBTAG00000000731	ENSBTAG00000000744
ENSBTAG00000000752	ENSBTAG00000000737	ENSBTAG00000000745
ENSBTAG00000000753	ENSBTAG00000000742	ENSBTAG00000000746
ENSBTAG00000000754	ENSBTAG00000000744	ENSBTAG00000000748
ENSBTAG00000000758	ENSBTAG00000000745	ENSBTAG00000000750
ENSBTAG00000000759	ENSBTAG00000000746	ENSBTAG00000000752
ENSBTAG00000000764	ENSBTAG00000000748	ENSBTAG00000000753
ENSBTAG00000000767	ENSBTAG00000000750	ENSBTAG00000000754
ENSBTAG00000000770	ENSBTAG00000000752	ENSBTAG00000000758
ENSBTAG00000000771	ENSBTAG00000000753	ENSBTAG00000000759
ENSBTAG00000000773	ENSBTAG00000000754	ENSBTAG00000000764
ENSBTAG00000000778	ENSBTAG00000000758	ENSBTAG00000000767
ENSBTAG00000000782	ENSBTAG00000000759	ENSBTAG00000000770
ENSBTAG00000000783	ENSBTAG00000000764	ENSBTAG00000000771
ENSBTAG00000000784	ENSBTAG00000000767	ENSBTAG00000000773
ENSBTAG00000000785	ENSBTAG00000000770	ENSBTAG00000000778
ENSBTAG00000000786	ENSBTAG00000000771	ENSBTAG00000000781
ENSBTAG00000000789	ENSBTAG00000000773	ENSBTAG00000000782
ENSBTAG00000000793	ENSBTAG00000000778	ENSBTAG00000000783
ENSBTAG00000000797	ENSBTAG00000000781	ENSBTAG00000000784
ENSBTAG00000000799	ENSBTAG00000000782	ENSBTAG00000000785
ENSBTAG00000000801	ENSBTAG00000000783	ENSBTAG00000000786
ENSBTAG00000000803	ENSBTAG00000000784	ENSBTAG00000000789
ENSBTAG00000000804	ENSBTAG00000000785	ENSBTAG00000000793
ENSBTAG00000000806	ENSBTAG00000000786	ENSBTAG00000000797
ENSBTAG00000000807	ENSBTAG00000000789	ENSBTAG00000000799
ENSBTAG00000000808	ENSBTAG00000000793	ENSBTAG00000000801
ENSBTAG00000000810	ENSBTAG00000000797	ENSBTAG00000000803
ENSBTAG00000000811	ENSBTAG00000000799	ENSBTAG00000000804
ENSBTAG00000000813	ENSBTAG00000000801	ENSBTAG00000000806
ENSBTAG00000000815	ENSBTAG00000000803	ENSBTAG00000000807
ENSBTAG00000000816	ENSBTAG00000000804	ENSBTAG00000000808
ENSBTAG00000000817	ENSBTAG00000000806	ENSBTAG00000000810
ENSBTAG00000000820	ENSBTAG00000000807	ENSBTAG00000000811
ENSBTAG00000000824	ENSBTAG00000000808	ENSBTAG00000000813
ENSBTAG00000000825	ENSBTAG00000000810	ENSBTAG00000000815
ENSBTAG00000000827	ENSBTAG00000000811	ENSBTAG00000000816
ENSBTAG00000000829	ENSBTAG00000000813	ENSBTAG00000000817
ENSBTAG00000000830	ENSBTAG00000000815	ENSBTAG00000000820
ENSBTAG00000000831	ENSBTAG00000000816	ENSBTAG00000000824
ENSBTAG00000000833	ENSBTAG00000000817	ENSBTAG00000000825
ENSBTAG00000000835	ENSBTAG00000000820	ENSBTAG00000000827
ENSBTAG00000000836	ENSBTAG00000000824	ENSBTAG00000000829
ENSBTAG00000000837	ENSBTAG00000000825	ENSBTAG00000000830
ENSBTAG00000000838	ENSBTAG00000000827	ENSBTAG00000000831
ENSBTAG00000000843	ENSBTAG00000000829	ENSBTAG00000000833
ENSBTAG00000000848	ENSBTAG00000000830	ENSBTAG00000000835
ENSBTAG00000000851	ENSBTAG00000000831	ENSBTAG00000000836
ENSBTAG00000000855	ENSBTAG00000000833	ENSBTAG00000000837
ENSBTAG00000000856	ENSBTAG00000000835	ENSBTAG00000000838
ENSBTAG00000000857	ENSBTAG00000000836	ENSBTAG00000000843
ENSBTAG00000000869	ENSBTAG00000000837	ENSBTAG00000000848
ENSBTAG00000000871	ENSBTAG00000000838	ENSBTAG00000000851
ENSBTAG00000000874	ENSBTAG00000000843	ENSBTAG00000000855
ENSBTAG00000000875	ENSBTAG00000000848	ENSBTAG00000000856
ENSBTAG00000000877	ENSBTAG00000000851	ENSBTAG00000000857
ENSBTAG00000000878	ENSBTAG00000000855	ENSBTAG00000000871
ENSBTAG00000000879	ENSBTAG00000000856	ENSBTAG00000000874
ENSBTAG00000000880	ENSBTAG00000000857	ENSBTAG00000000875
ENSBTAG00000000885	ENSBTAG00000000871	ENSBTAG00000000877
ENSBTAG00000000894	ENSBTAG00000000874	ENSBTAG00000000878
ENSBTAG00000000895	ENSBTAG00000000875	ENSBTAG00000000879
ENSBTAG00000000897	ENSBTAG00000000877	ENSBTAG00000000880
ENSBTAG00000000898	ENSBTAG00000000878	ENSBTAG00000000885
ENSBTAG00000000902	ENSBTAG00000000879	ENSBTAG00000000894
ENSBTAG00000000911	ENSBTAG00000000880	ENSBTAG00000000897
ENSBTAG00000000913	ENSBTAG00000000885	ENSBTAG00000000898
ENSBTAG00000000917	ENSBTAG00000000892	ENSBTAG00000000902
ENSBTAG00000000918	ENSBTAG00000000894	ENSBTAG00000000911
ENSBTAG00000000920	ENSBTAG00000000895	ENSBTAG00000000913
ENSBTAG00000000928	ENSBTAG00000000897	ENSBTAG00000000917
ENSBTAG00000000933	ENSBTAG00000000898	ENSBTAG00000000918
ENSBTAG00000000937	ENSBTAG00000000902	ENSBTAG00000000920
ENSBTAG00000000939	ENSBTAG00000000911	ENSBTAG00000000928
ENSBTAG00000000940	ENSBTAG00000000913	ENSBTAG00000000933
ENSBTAG00000000941	ENSBTAG00000000917	ENSBTAG00000000937
ENSBTAG00000000942	ENSBTAG00000000918	ENSBTAG00000000939
ENSBTAG00000000943	ENSBTAG00000000920	ENSBTAG00000000940
ENSBTAG00000000944	ENSBTAG00000000928	ENSBTAG00000000941
ENSBTAG00000000945	ENSBTAG00000000933	ENSBTAG00000000942
ENSBTAG00000000946	ENSBTAG00000000937	ENSBTAG00000000943
ENSBTAG00000000948	ENSBTAG00000000939	ENSBTAG00000000944
ENSBTAG00000000949	ENSBTAG00000000940	ENSBTAG00000000945
ENSBTAG00000000950	ENSBTAG00000000941	ENSBTAG00000000946
ENSBTAG00000000955	ENSBTAG00000000942	ENSBTAG00000000948
ENSBTAG00000000957	ENSBTAG00000000943	ENSBTAG00000000949
ENSBTAG00000000959	ENSBTAG00000000944	ENSBTAG00000000950
ENSBTAG00000000967	ENSBTAG00000000945	ENSBTAG00000000955
ENSBTAG00000000970	ENSBTAG00000000946	ENSBTAG00000000957
ENSBTAG00000000974	ENSBTAG00000000948	ENSBTAG00000000959
ENSBTAG00000000977	ENSBTAG00000000949	ENSBTAG00000000967
ENSBTAG00000000978	ENSBTAG00000000950	ENSBTAG00000000970
ENSBTAG00000000979	ENSBTAG00000000955	ENSBTAG00000000974
ENSBTAG00000000981	ENSBTAG00000000957	ENSBTAG00000000977
ENSBTAG00000000985	ENSBTAG00000000959	ENSBTAG00000000978
ENSBTAG00000000988	ENSBTAG00000000967	ENSBTAG00000000979
ENSBTAG00000000990	ENSBTAG00000000970	ENSBTAG00000000981
ENSBTAG00000000991	ENSBTAG00000000974	ENSBTAG00000000985
ENSBTAG00000000993	ENSBTAG00000000977	ENSBTAG00000000988
ENSBTAG00000000998	ENSBTAG00000000978	ENSBTAG00000000990
ENSBTAG00000001000	ENSBTAG00000000979	ENSBTAG00000000991
ENSBTAG00000001002	ENSBTAG00000000981	ENSBTAG00000000993
ENSBTAG00000001004	ENSBTAG00000000985	ENSBTAG00000000998
ENSBTAG00000001005	ENSBTAG00000000988	ENSBTAG00000001000
ENSBTAG00000001007	ENSBTAG00000000990	ENSBTAG00000001002
ENSBTAG00000001009	ENSBTAG00000000991	ENSBTAG00000001004
ENSBTAG00000001013	ENSBTAG00000000993	ENSBTAG00000001005
ENSBTAG00000001014	ENSBTAG00000000998	ENSBTAG00000001007
ENSBTAG00000001015	ENSBTAG00000001000	ENSBTAG00000001009
ENSBTAG00000001016	ENSBTAG00000001002	ENSBTAG00000001013
ENSBTAG00000001017	ENSBTAG00000001004	ENSBTAG00000001014
ENSBTAG00000001021	ENSBTAG00000001005	ENSBTAG00000001015
ENSBTAG00000001022	ENSBTAG00000001007	ENSBTAG00000001016
ENSBTAG00000001023	ENSBTAG00000001009	ENSBTAG00000001017
ENSBTAG00000001024	ENSBTAG00000001013	ENSBTAG00000001021
ENSBTAG00000001027	ENSBTAG00000001014	ENSBTAG00000001022
ENSBTAG00000001030	ENSBTAG00000001015	ENSBTAG00000001023
ENSBTAG00000001035	ENSBTAG00000001016	ENSBTAG00000001024
ENSBTAG00000001036	ENSBTAG00000001017	ENSBTAG00000001027
ENSBTAG00000001037	ENSBTAG00000001021	ENSBTAG00000001030
ENSBTAG00000001038	ENSBTAG00000001022	ENSBTAG00000001035
ENSBTAG00000001042	ENSBTAG00000001023	ENSBTAG00000001036
ENSBTAG00000001044	ENSBTAG00000001024	ENSBTAG00000001037
ENSBTAG00000001050	ENSBTAG00000001027	ENSBTAG00000001038
ENSBTAG00000001055	ENSBTAG00000001030	ENSBTAG00000001042
ENSBTAG00000001057	ENSBTAG00000001035	ENSBTAG00000001044
ENSBTAG00000001059	ENSBTAG00000001036	ENSBTAG00000001050
ENSBTAG00000001060	ENSBTAG00000001037	ENSBTAG00000001055
ENSBTAG00000001061	ENSBTAG00000001038	ENSBTAG00000001057
ENSBTAG00000001069	ENSBTAG00000001042	ENSBTAG00000001059
ENSBTAG00000001071	ENSBTAG00000001044	ENSBTAG00000001060
ENSBTAG00000001074	ENSBTAG00000001050	ENSBTAG00000001061
ENSBTAG00000001077	ENSBTAG00000001055	ENSBTAG00000001068
ENSBTAG00000001079	ENSBTAG00000001057	ENSBTAG00000001069
ENSBTAG00000001081	ENSBTAG00000001059	ENSBTAG00000001071
ENSBTAG00000001083	ENSBTAG00000001060	ENSBTAG00000001074
ENSBTAG00000001086	ENSBTAG00000001061	ENSBTAG00000001077
ENSBTAG00000001092	ENSBTAG00000001068	ENSBTAG00000001079
ENSBTAG00000001097	ENSBTAG00000001069	ENSBTAG00000001081
ENSBTAG00000001098	ENSBTAG00000001071	ENSBTAG00000001083
ENSBTAG00000001100	ENSBTAG00000001074	ENSBTAG00000001086
ENSBTAG00000001101	ENSBTAG00000001077	ENSBTAG00000001092
ENSBTAG00000001102	ENSBTAG00000001079	ENSBTAG00000001097
ENSBTAG00000001104	ENSBTAG00000001081	ENSBTAG00000001098
ENSBTAG00000001105	ENSBTAG00000001083	ENSBTAG00000001100
ENSBTAG00000001107	ENSBTAG00000001086	ENSBTAG00000001101
ENSBTAG00000001108	ENSBTAG00000001092	ENSBTAG00000001102
ENSBTAG00000001109	ENSBTAG00000001097	ENSBTAG00000001104
ENSBTAG00000001110	ENSBTAG00000001098	ENSBTAG00000001105
ENSBTAG00000001112	ENSBTAG00000001100	ENSBTAG00000001107
ENSBTAG00000001113	ENSBTAG00000001101	ENSBTAG00000001108
ENSBTAG00000001114	ENSBTAG00000001102	ENSBTAG00000001109
ENSBTAG00000001116	ENSBTAG00000001104	ENSBTAG00000001110
ENSBTAG00000001117	ENSBTAG00000001105	ENSBTAG00000001112
ENSBTAG00000001119	ENSBTAG00000001107	ENSBTAG00000001113
ENSBTAG00000001120	ENSBTAG00000001108	ENSBTAG00000001114
ENSBTAG00000001123	ENSBTAG00000001109	ENSBTAG00000001116
ENSBTAG00000001126	ENSBTAG00000001110	ENSBTAG00000001117
ENSBTAG00000001131	ENSBTAG00000001112	ENSBTAG00000001119
ENSBTAG00000001132	ENSBTAG00000001113	ENSBTAG00000001120
ENSBTAG00000001133	ENSBTAG00000001114	ENSBTAG00000001123
ENSBTAG00000001134	ENSBTAG00000001116	ENSBTAG00000001126
ENSBTAG00000001137	ENSBTAG00000001117	ENSBTAG00000001131
ENSBTAG00000001138	ENSBTAG00000001119	ENSBTAG00000001132
ENSBTAG00000001139	ENSBTAG00000001120	ENSBTAG00000001133
ENSBTAG00000001140	ENSBTAG00000001123	ENSBTAG00000001134
ENSBTAG00000001141	ENSBTAG00000001126	ENSBTAG00000001137
ENSBTAG00000001142	ENSBTAG00000001131	ENSBTAG00000001138
ENSBTAG00000001144	ENSBTAG00000001132	ENSBTAG00000001139
ENSBTAG00000001146	ENSBTAG00000001133	ENSBTAG00000001140
ENSBTAG00000001151	ENSBTAG00000001134	ENSBTAG00000001141
ENSBTAG00000001153	ENSBTAG00000001137	ENSBTAG00000001142
ENSBTAG00000001154	ENSBTAG00000001138	ENSBTAG00000001144
ENSBTAG00000001156	ENSBTAG00000001139	ENSBTAG00000001146
ENSBTAG00000001160	ENSBTAG00000001140	ENSBTAG00000001151
ENSBTAG00000001161	ENSBTAG00000001141	ENSBTAG00000001153
ENSBTAG00000001163	ENSBTAG00000001142	ENSBTAG00000001154
ENSBTAG00000001164	ENSBTAG00000001144	ENSBTAG00000001156
ENSBTAG00000001165	ENSBTAG00000001146	ENSBTAG00000001160
ENSBTAG00000001168	ENSBTAG00000001151	ENSBTAG00000001161
ENSBTAG00000001171	ENSBTAG00000001153	ENSBTAG00000001163
ENSBTAG00000001173	ENSBTAG00000001154	ENSBTAG00000001164
ENSBTAG00000001174	ENSBTAG00000001156	ENSBTAG00000001165
ENSBTAG00000001178	ENSBTAG00000001160	ENSBTAG00000001168
ENSBTAG00000001179	ENSBTAG00000001161	ENSBTAG00000001171
ENSBTAG00000001181	ENSBTAG00000001163	ENSBTAG00000001173
ENSBTAG00000001182	ENSBTAG00000001164	ENSBTAG00000001174
ENSBTAG00000001185	ENSBTAG00000001165	ENSBTAG00000001178
ENSBTAG00000001186	ENSBTAG00000001168	ENSBTAG00000001179
ENSBTAG00000001188	ENSBTAG00000001171	ENSBTAG00000001181
ENSBTAG00000001189	ENSBTAG00000001173	ENSBTAG00000001182
ENSBTAG00000001192	ENSBTAG00000001174	ENSBTAG00000001185
ENSBTAG00000001193	ENSBTAG00000001178	ENSBTAG00000001186
ENSBTAG00000001199	ENSBTAG00000001179	ENSBTAG00000001188
ENSBTAG00000001204	ENSBTAG00000001181	ENSBTAG00000001189
ENSBTAG00000001207	ENSBTAG00000001182	ENSBTAG00000001192
ENSBTAG00000001209	ENSBTAG00000001185	ENSBTAG00000001193
ENSBTAG00000001212	ENSBTAG00000001186	ENSBTAG00000001199
ENSBTAG00000001223	ENSBTAG00000001188	ENSBTAG00000001204
ENSBTAG00000001224	ENSBTAG00000001189	ENSBTAG00000001207
ENSBTAG00000001225	ENSBTAG00000001192	ENSBTAG00000001209
ENSBTAG00000001229	ENSBTAG00000001193	ENSBTAG00000001212
ENSBTAG00000001233	ENSBTAG00000001199	ENSBTAG00000001223
ENSBTAG00000001244	ENSBTAG00000001204	ENSBTAG00000001224
ENSBTAG00000001246	ENSBTAG00000001207	ENSBTAG00000001225
ENSBTAG00000001249	ENSBTAG00000001209	ENSBTAG00000001229
ENSBTAG00000001250	ENSBTAG00000001212	ENSBTAG00000001233
ENSBTAG00000001252	ENSBTAG00000001223	ENSBTAG00000001241
ENSBTAG00000001254	ENSBTAG00000001224	ENSBTAG00000001244
ENSBTAG00000001257	ENSBTAG00000001225	ENSBTAG00000001246
ENSBTAG00000001258	ENSBTAG00000001229	ENSBTAG00000001249
ENSBTAG00000001269	ENSBTAG00000001233	ENSBTAG00000001250
ENSBTAG00000001274	ENSBTAG00000001244	ENSBTAG00000001252
ENSBTAG00000001280	ENSBTAG00000001246	ENSBTAG00000001254
ENSBTAG00000001282	ENSBTAG00000001249	ENSBTAG00000001257
ENSBTAG00000001283	ENSBTAG00000001250	ENSBTAG00000001258
ENSBTAG00000001286	ENSBTAG00000001252	ENSBTAG00000001262
ENSBTAG00000001288	ENSBTAG00000001254	ENSBTAG00000001269
ENSBTAG00000001289	ENSBTAG00000001257	ENSBTAG00000001274
ENSBTAG00000001290	ENSBTAG00000001258	ENSBTAG00000001280
ENSBTAG00000001294	ENSBTAG00000001262	ENSBTAG00000001282
ENSBTAG00000001295	ENSBTAG00000001269	ENSBTAG00000001283
ENSBTAG00000001296	ENSBTAG00000001274	ENSBTAG00000001286
ENSBTAG00000001298	ENSBTAG00000001280	ENSBTAG00000001288
ENSBTAG00000001301	ENSBTAG00000001282	ENSBTAG00000001289
ENSBTAG00000001302	ENSBTAG00000001283	ENSBTAG00000001290
ENSBTAG00000001303	ENSBTAG00000001286	ENSBTAG00000001294
ENSBTAG00000001306	ENSBTAG00000001288	ENSBTAG00000001295
ENSBTAG00000001311	ENSBTAG00000001289	ENSBTAG00000001296
ENSBTAG00000001314	ENSBTAG00000001290	ENSBTAG00000001298
ENSBTAG00000001320	ENSBTAG00000001294	ENSBTAG00000001301
ENSBTAG00000001323	ENSBTAG00000001295	ENSBTAG00000001302
ENSBTAG00000001324	ENSBTAG00000001296	ENSBTAG00000001303
ENSBTAG00000001328	ENSBTAG00000001298	ENSBTAG00000001306
ENSBTAG00000001329	ENSBTAG00000001301	ENSBTAG00000001311
ENSBTAG00000001332	ENSBTAG00000001302	ENSBTAG00000001314
ENSBTAG00000001333	ENSBTAG00000001303	ENSBTAG00000001320
ENSBTAG00000001342	ENSBTAG00000001306	ENSBTAG00000001323
ENSBTAG00000001343	ENSBTAG00000001311	ENSBTAG00000001324
ENSBTAG00000001348	ENSBTAG00000001314	ENSBTAG00000001328
ENSBTAG00000001349	ENSBTAG00000001320	ENSBTAG00000001329
ENSBTAG00000001350	ENSBTAG00000001323	ENSBTAG00000001332
ENSBTAG00000001352	ENSBTAG00000001324	ENSBTAG00000001333
ENSBTAG00000001353	ENSBTAG00000001328	ENSBTAG00000001335
ENSBTAG00000001354	ENSBTAG00000001329	ENSBTAG00000001342
ENSBTAG00000001356	ENSBTAG00000001332	ENSBTAG00000001343
ENSBTAG00000001359	ENSBTAG00000001333	ENSBTAG00000001348
ENSBTAG00000001360	ENSBTAG00000001342	ENSBTAG00000001349
ENSBTAG00000001361	ENSBTAG00000001343	ENSBTAG00000001350
ENSBTAG00000001364	ENSBTAG00000001348	ENSBTAG00000001352
ENSBTAG00000001368	ENSBTAG00000001349	ENSBTAG00000001353
ENSBTAG00000001374	ENSBTAG00000001350	ENSBTAG00000001354
ENSBTAG00000001387	ENSBTAG00000001352	ENSBTAG00000001356
ENSBTAG00000001390	ENSBTAG00000001353	ENSBTAG00000001359
ENSBTAG00000001391	ENSBTAG00000001354	ENSBTAG00000001360
ENSBTAG00000001393	ENSBTAG00000001356	ENSBTAG00000001361
ENSBTAG00000001394	ENSBTAG00000001359	ENSBTAG00000001364
ENSBTAG00000001396	ENSBTAG00000001360	ENSBTAG00000001368
ENSBTAG00000001398	ENSBTAG00000001361	ENSBTAG00000001374
ENSBTAG00000001400	ENSBTAG00000001364	ENSBTAG00000001385
ENSBTAG00000001403	ENSBTAG00000001368	ENSBTAG00000001387
ENSBTAG00000001405	ENSBTAG00000001374	ENSBTAG00000001390
ENSBTAG00000001407	ENSBTAG00000001385	ENSBTAG00000001391
ENSBTAG00000001408	ENSBTAG00000001387	ENSBTAG00000001393
ENSBTAG00000001412	ENSBTAG00000001390	ENSBTAG00000001394
ENSBTAG00000001415	ENSBTAG00000001391	ENSBTAG00000001395
ENSBTAG00000001416	ENSBTAG00000001393	ENSBTAG00000001396
ENSBTAG00000001419	ENSBTAG00000001394	ENSBTAG00000001398
ENSBTAG00000001420	ENSBTAG00000001395	ENSBTAG00000001400
ENSBTAG00000001422	ENSBTAG00000001396	ENSBTAG00000001403
ENSBTAG00000001424	ENSBTAG00000001398	ENSBTAG00000001405
ENSBTAG00000001425	ENSBTAG00000001400	ENSBTAG00000001407
ENSBTAG00000001432	ENSBTAG00000001403	ENSBTAG00000001412
ENSBTAG00000001435	ENSBTAG00000001405	ENSBTAG00000001415
ENSBTAG00000001439	ENSBTAG00000001407	ENSBTAG00000001416
ENSBTAG00000001440	ENSBTAG00000001408	ENSBTAG00000001419
ENSBTAG00000001441	ENSBTAG00000001412	ENSBTAG00000001420
ENSBTAG00000001444	ENSBTAG00000001415	ENSBTAG00000001422
ENSBTAG00000001446	ENSBTAG00000001416	ENSBTAG00000001424
ENSBTAG00000001449	ENSBTAG00000001419	ENSBTAG00000001425
ENSBTAG00000001450	ENSBTAG00000001420	ENSBTAG00000001432
ENSBTAG00000001457	ENSBTAG00000001422	ENSBTAG00000001435
ENSBTAG00000001460	ENSBTAG00000001424	ENSBTAG00000001439
ENSBTAG00000001462	ENSBTAG00000001425	ENSBTAG00000001440
ENSBTAG00000001463	ENSBTAG00000001432	ENSBTAG00000001441
ENSBTAG00000001465	ENSBTAG00000001435	ENSBTAG00000001444
ENSBTAG00000001470	ENSBTAG00000001439	ENSBTAG00000001446
ENSBTAG00000001471	ENSBTAG00000001440	ENSBTAG00000001449
ENSBTAG00000001475	ENSBTAG00000001441	ENSBTAG00000001450
ENSBTAG00000001477	ENSBTAG00000001444	ENSBTAG00000001457
ENSBTAG00000001478	ENSBTAG00000001446	ENSBTAG00000001460
ENSBTAG00000001481	ENSBTAG00000001449	ENSBTAG00000001463
ENSBTAG00000001483	ENSBTAG00000001450	ENSBTAG00000001465
ENSBTAG00000001484	ENSBTAG00000001457	ENSBTAG00000001470
ENSBTAG00000001485	ENSBTAG00000001460	ENSBTAG00000001471
ENSBTAG00000001486	ENSBTAG00000001463	ENSBTAG00000001475
ENSBTAG00000001489	ENSBTAG00000001465	ENSBTAG00000001477
ENSBTAG00000001497	ENSBTAG00000001470	ENSBTAG00000001478
ENSBTAG00000001498	ENSBTAG00000001471	ENSBTAG00000001481
ENSBTAG00000001499	ENSBTAG00000001473	ENSBTAG00000001483
ENSBTAG00000001500	ENSBTAG00000001475	ENSBTAG00000001484
ENSBTAG00000001504	ENSBTAG00000001477	ENSBTAG00000001485
ENSBTAG00000001505	ENSBTAG00000001478	ENSBTAG00000001486
ENSBTAG00000001506	ENSBTAG00000001481	ENSBTAG00000001489
ENSBTAG00000001508	ENSBTAG00000001483	ENSBTAG00000001492
ENSBTAG00000001509	ENSBTAG00000001484	ENSBTAG00000001497
ENSBTAG00000001510	ENSBTAG00000001485	ENSBTAG00000001498
ENSBTAG00000001511	ENSBTAG00000001486	ENSBTAG00000001499
ENSBTAG00000001512	ENSBTAG00000001489	ENSBTAG00000001500
ENSBTAG00000001513	ENSBTAG00000001497	ENSBTAG00000001504
ENSBTAG00000001514	ENSBTAG00000001498	ENSBTAG00000001505
ENSBTAG00000001518	ENSBTAG00000001499	ENSBTAG00000001506
ENSBTAG00000001519	ENSBTAG00000001500	ENSBTAG00000001508
ENSBTAG00000001520	ENSBTAG00000001504	ENSBTAG00000001509
ENSBTAG00000001521	ENSBTAG00000001505	ENSBTAG00000001510
ENSBTAG00000001522	ENSBTAG00000001506	ENSBTAG00000001511
ENSBTAG00000001523	ENSBTAG00000001508	ENSBTAG00000001512
ENSBTAG00000001528	ENSBTAG00000001509	ENSBTAG00000001513
ENSBTAG00000001529	ENSBTAG00000001510	ENSBTAG00000001514
ENSBTAG00000001533	ENSBTAG00000001511	ENSBTAG00000001518
ENSBTAG00000001535	ENSBTAG00000001512	ENSBTAG00000001519
ENSBTAG00000001537	ENSBTAG00000001513	ENSBTAG00000001520
ENSBTAG00000001538	ENSBTAG00000001514	ENSBTAG00000001521
ENSBTAG00000001539	ENSBTAG00000001518	ENSBTAG00000001522
ENSBTAG00000001543	ENSBTAG00000001519	ENSBTAG00000001523
ENSBTAG00000001546	ENSBTAG00000001520	ENSBTAG00000001528
ENSBTAG00000001548	ENSBTAG00000001521	ENSBTAG00000001529
ENSBTAG00000001551	ENSBTAG00000001522	ENSBTAG00000001533
ENSBTAG00000001552	ENSBTAG00000001523	ENSBTAG00000001535
ENSBTAG00000001553	ENSBTAG00000001528	ENSBTAG00000001537
ENSBTAG00000001564	ENSBTAG00000001529	ENSBTAG00000001538
ENSBTAG00000001565	ENSBTAG00000001533	ENSBTAG00000001539
ENSBTAG00000001567	ENSBTAG00000001535	ENSBTAG00000001543
ENSBTAG00000001568	ENSBTAG00000001537	ENSBTAG00000001546
ENSBTAG00000001573	ENSBTAG00000001538	ENSBTAG00000001548
ENSBTAG00000001574	ENSBTAG00000001539	ENSBTAG00000001551
ENSBTAG00000001575	ENSBTAG00000001543	ENSBTAG00000001552
ENSBTAG00000001576	ENSBTAG00000001546	ENSBTAG00000001553
ENSBTAG00000001578	ENSBTAG00000001548	ENSBTAG00000001564
ENSBTAG00000001579	ENSBTAG00000001551	ENSBTAG00000001565
ENSBTAG00000001585	ENSBTAG00000001552	ENSBTAG00000001567
ENSBTAG00000001586	ENSBTAG00000001553	ENSBTAG00000001568
ENSBTAG00000001589	ENSBTAG00000001564	ENSBTAG00000001573
ENSBTAG00000001592	ENSBTAG00000001565	ENSBTAG00000001574
ENSBTAG00000001593	ENSBTAG00000001567	ENSBTAG00000001575
ENSBTAG00000001594	ENSBTAG00000001568	ENSBTAG00000001576
ENSBTAG00000001595	ENSBTAG00000001573	ENSBTAG00000001578
ENSBTAG00000001597	ENSBTAG00000001574	ENSBTAG00000001579
ENSBTAG00000001598	ENSBTAG00000001575	ENSBTAG00000001585
ENSBTAG00000001600	ENSBTAG00000001576	ENSBTAG00000001586
ENSBTAG00000001601	ENSBTAG00000001578	ENSBTAG00000001589
ENSBTAG00000001602	ENSBTAG00000001579	ENSBTAG00000001592
ENSBTAG00000001607	ENSBTAG00000001585	ENSBTAG00000001593
ENSBTAG00000001609	ENSBTAG00000001586	ENSBTAG00000001594
ENSBTAG00000001612	ENSBTAG00000001589	ENSBTAG00000001595
ENSBTAG00000001614	ENSBTAG00000001592	ENSBTAG00000001597
ENSBTAG00000001616	ENSBTAG00000001593	ENSBTAG00000001598
ENSBTAG00000001617	ENSBTAG00000001594	ENSBTAG00000001600
ENSBTAG00000001618	ENSBTAG00000001595	ENSBTAG00000001601
ENSBTAG00000001619	ENSBTAG00000001597	ENSBTAG00000001602
ENSBTAG00000001626	ENSBTAG00000001598	ENSBTAG00000001607
ENSBTAG00000001627	ENSBTAG00000001600	ENSBTAG00000001609
ENSBTAG00000001629	ENSBTAG00000001601	ENSBTAG00000001612
ENSBTAG00000001631	ENSBTAG00000001602	ENSBTAG00000001614
ENSBTAG00000001632	ENSBTAG00000001607	ENSBTAG00000001616
ENSBTAG00000001634	ENSBTAG00000001609	ENSBTAG00000001617
ENSBTAG00000001635	ENSBTAG00000001612	ENSBTAG00000001619
ENSBTAG00000001637	ENSBTAG00000001614	ENSBTAG00000001626
ENSBTAG00000001640	ENSBTAG00000001616	ENSBTAG00000001627
ENSBTAG00000001644	ENSBTAG00000001617	ENSBTAG00000001629
ENSBTAG00000001645	ENSBTAG00000001619	ENSBTAG00000001631
ENSBTAG00000001647	ENSBTAG00000001626	ENSBTAG00000001632
ENSBTAG00000001648	ENSBTAG00000001627	ENSBTAG00000001634
ENSBTAG00000001651	ENSBTAG00000001629	ENSBTAG00000001635
ENSBTAG00000001656	ENSBTAG00000001631	ENSBTAG00000001637
ENSBTAG00000001657	ENSBTAG00000001632	ENSBTAG00000001640
ENSBTAG00000001659	ENSBTAG00000001634	ENSBTAG00000001644
ENSBTAG00000001660	ENSBTAG00000001635	ENSBTAG00000001645
ENSBTAG00000001663	ENSBTAG00000001637	ENSBTAG00000001647
ENSBTAG00000001665	ENSBTAG00000001640	ENSBTAG00000001648
ENSBTAG00000001666	ENSBTAG00000001644	ENSBTAG00000001651
ENSBTAG00000001668	ENSBTAG00000001645	ENSBTAG00000001656
ENSBTAG00000001671	ENSBTAG00000001647	ENSBTAG00000001657
ENSBTAG00000001673	ENSBTAG00000001648	ENSBTAG00000001659
ENSBTAG00000001692	ENSBTAG00000001651	ENSBTAG00000001660
ENSBTAG00000001693	ENSBTAG00000001656	ENSBTAG00000001663
ENSBTAG00000001694	ENSBTAG00000001657	ENSBTAG00000001665
ENSBTAG00000001697	ENSBTAG00000001659	ENSBTAG00000001666
ENSBTAG00000001698	ENSBTAG00000001660	ENSBTAG00000001668
ENSBTAG00000001700	ENSBTAG00000001663	ENSBTAG00000001671
ENSBTAG00000001706	ENSBTAG00000001665	ENSBTAG00000001673
ENSBTAG00000001707	ENSBTAG00000001666	ENSBTAG00000001692
ENSBTAG00000001708	ENSBTAG00000001668	ENSBTAG00000001693
ENSBTAG00000001711	ENSBTAG00000001671	ENSBTAG00000001694
ENSBTAG00000001714	ENSBTAG00000001673	ENSBTAG00000001697
ENSBTAG00000001717	ENSBTAG00000001692	ENSBTAG00000001698
ENSBTAG00000001721	ENSBTAG00000001693	ENSBTAG00000001700
ENSBTAG00000001724	ENSBTAG00000001694	ENSBTAG00000001706
ENSBTAG00000001727	ENSBTAG00000001697	ENSBTAG00000001707
ENSBTAG00000001730	ENSBTAG00000001698	ENSBTAG00000001708
ENSBTAG00000001731	ENSBTAG00000001700	ENSBTAG00000001711
ENSBTAG00000001736	ENSBTAG00000001706	ENSBTAG00000001714
ENSBTAG00000001737	ENSBTAG00000001707	ENSBTAG00000001717
ENSBTAG00000001740	ENSBTAG00000001708	ENSBTAG00000001721
ENSBTAG00000001741	ENSBTAG00000001711	ENSBTAG00000001724
ENSBTAG00000001744	ENSBTAG00000001714	ENSBTAG00000001727
ENSBTAG00000001745	ENSBTAG00000001717	ENSBTAG00000001730
ENSBTAG00000001747	ENSBTAG00000001721	ENSBTAG00000001731
ENSBTAG00000001749	ENSBTAG00000001724	ENSBTAG00000001735
ENSBTAG00000001752	ENSBTAG00000001727	ENSBTAG00000001736
ENSBTAG00000001754	ENSBTAG00000001730	ENSBTAG00000001737
ENSBTAG00000001762	ENSBTAG00000001731	ENSBTAG00000001740
ENSBTAG00000001763	ENSBTAG00000001735	ENSBTAG00000001741
ENSBTAG00000001767	ENSBTAG00000001736	ENSBTAG00000001744
ENSBTAG00000001768	ENSBTAG00000001737	ENSBTAG00000001745
ENSBTAG00000001771	ENSBTAG00000001740	ENSBTAG00000001747
ENSBTAG00000001773	ENSBTAG00000001741	ENSBTAG00000001749
ENSBTAG00000001774	ENSBTAG00000001744	ENSBTAG00000001752
ENSBTAG00000001776	ENSBTAG00000001745	ENSBTAG00000001754
ENSBTAG00000001777	ENSBTAG00000001747	ENSBTAG00000001762
ENSBTAG00000001778	ENSBTAG00000001748	ENSBTAG00000001763
ENSBTAG00000001780	ENSBTAG00000001749	ENSBTAG00000001767
ENSBTAG00000001781	ENSBTAG00000001752	ENSBTAG00000001768
ENSBTAG00000001782	ENSBTAG00000001754	ENSBTAG00000001770
ENSBTAG00000001785	ENSBTAG00000001762	ENSBTAG00000001771
ENSBTAG00000001786	ENSBTAG00000001763	ENSBTAG00000001773
ENSBTAG00000001788	ENSBTAG00000001767	ENSBTAG00000001774
ENSBTAG00000001790	ENSBTAG00000001768	ENSBTAG00000001776
ENSBTAG00000001792	ENSBTAG00000001770	ENSBTAG00000001777
ENSBTAG00000001793	ENSBTAG00000001771	ENSBTAG00000001778
ENSBTAG00000001794	ENSBTAG00000001773	ENSBTAG00000001780
ENSBTAG00000001795	ENSBTAG00000001774	ENSBTAG00000001781
ENSBTAG00000001796	ENSBTAG00000001776	ENSBTAG00000001782
ENSBTAG00000001805	ENSBTAG00000001777	ENSBTAG00000001785
ENSBTAG00000001807	ENSBTAG00000001778	ENSBTAG00000001786
ENSBTAG00000001808	ENSBTAG00000001780	ENSBTAG00000001788
ENSBTAG00000001810	ENSBTAG00000001781	ENSBTAG00000001790
ENSBTAG00000001814	ENSBTAG00000001782	ENSBTAG00000001792
ENSBTAG00000001815	ENSBTAG00000001785	ENSBTAG00000001793
ENSBTAG00000001816	ENSBTAG00000001786	ENSBTAG00000001794
ENSBTAG00000001817	ENSBTAG00000001788	ENSBTAG00000001795
ENSBTAG00000001818	ENSBTAG00000001790	ENSBTAG00000001796
ENSBTAG00000001821	ENSBTAG00000001792	ENSBTAG00000001805
ENSBTAG00000001825	ENSBTAG00000001793	ENSBTAG00000001807
ENSBTAG00000001826	ENSBTAG00000001794	ENSBTAG00000001808
ENSBTAG00000001827	ENSBTAG00000001795	ENSBTAG00000001810
ENSBTAG00000001828	ENSBTAG00000001796	ENSBTAG00000001814
ENSBTAG00000001829	ENSBTAG00000001805	ENSBTAG00000001815
ENSBTAG00000001832	ENSBTAG00000001807	ENSBTAG00000001816
ENSBTAG00000001834	ENSBTAG00000001808	ENSBTAG00000001817
ENSBTAG00000001835	ENSBTAG00000001810	ENSBTAG00000001818
ENSBTAG00000001839	ENSBTAG00000001814	ENSBTAG00000001821
ENSBTAG00000001840	ENSBTAG00000001815	ENSBTAG00000001825
ENSBTAG00000001842	ENSBTAG00000001816	ENSBTAG00000001826
ENSBTAG00000001843	ENSBTAG00000001817	ENSBTAG00000001827
ENSBTAG00000001844	ENSBTAG00000001818	ENSBTAG00000001828
ENSBTAG00000001848	ENSBTAG00000001821	ENSBTAG00000001829
ENSBTAG00000001852	ENSBTAG00000001825	ENSBTAG00000001832
ENSBTAG00000001854	ENSBTAG00000001826	ENSBTAG00000001834
ENSBTAG00000001855	ENSBTAG00000001827	ENSBTAG00000001835
ENSBTAG00000001856	ENSBTAG00000001828	ENSBTAG00000001839
ENSBTAG00000001858	ENSBTAG00000001829	ENSBTAG00000001840
ENSBTAG00000001861	ENSBTAG00000001832	ENSBTAG00000001842
ENSBTAG00000001868	ENSBTAG00000001834	ENSBTAG00000001843
ENSBTAG00000001872	ENSBTAG00000001835	ENSBTAG00000001844
ENSBTAG00000001877	ENSBTAG00000001839	ENSBTAG00000001848
ENSBTAG00000001879	ENSBTAG00000001840	ENSBTAG00000001852
ENSBTAG00000001885	ENSBTAG00000001842	ENSBTAG00000001854
ENSBTAG00000001886	ENSBTAG00000001843	ENSBTAG00000001855
ENSBTAG00000001887	ENSBTAG00000001844	ENSBTAG00000001856
ENSBTAG00000001888	ENSBTAG00000001848	ENSBTAG00000001857
ENSBTAG00000001889	ENSBTAG00000001852	ENSBTAG00000001858
ENSBTAG00000001890	ENSBTAG00000001854	ENSBTAG00000001861
ENSBTAG00000001892	ENSBTAG00000001855	ENSBTAG00000001867
ENSBTAG00000001894	ENSBTAG00000001856	ENSBTAG00000001868
ENSBTAG00000001895	ENSBTAG00000001857	ENSBTAG00000001872
ENSBTAG00000001902	ENSBTAG00000001858	ENSBTAG00000001879
ENSBTAG00000001904	ENSBTAG00000001861	ENSBTAG00000001885
ENSBTAG00000001906	ENSBTAG00000001867	ENSBTAG00000001886
ENSBTAG00000001908	ENSBTAG00000001868	ENSBTAG00000001887
ENSBTAG00000001919	ENSBTAG00000001872	ENSBTAG00000001888
ENSBTAG00000001920	ENSBTAG00000001877	ENSBTAG00000001889
ENSBTAG00000001922	ENSBTAG00000001879	ENSBTAG00000001890
ENSBTAG00000001925	ENSBTAG00000001885	ENSBTAG00000001892
ENSBTAG00000001926	ENSBTAG00000001886	ENSBTAG00000001894
ENSBTAG00000001927	ENSBTAG00000001887	ENSBTAG00000001895
ENSBTAG00000001928	ENSBTAG00000001888	ENSBTAG00000001902
ENSBTAG00000001931	ENSBTAG00000001889	ENSBTAG00000001904
ENSBTAG00000001932	ENSBTAG00000001890	ENSBTAG00000001906
ENSBTAG00000001933	ENSBTAG00000001892	ENSBTAG00000001908
ENSBTAG00000001937	ENSBTAG00000001894	ENSBTAG00000001919
ENSBTAG00000001938	ENSBTAG00000001895	ENSBTAG00000001922
ENSBTAG00000001939	ENSBTAG00000001902	ENSBTAG00000001925
ENSBTAG00000001941	ENSBTAG00000001904	ENSBTAG00000001926
ENSBTAG00000001942	ENSBTAG00000001906	ENSBTAG00000001927
ENSBTAG00000001948	ENSBTAG00000001908	ENSBTAG00000001928
ENSBTAG00000001949	ENSBTAG00000001919	ENSBTAG00000001931
ENSBTAG00000001950	ENSBTAG00000001920	ENSBTAG00000001932
ENSBTAG00000001952	ENSBTAG00000001922	ENSBTAG00000001933
ENSBTAG00000001956	ENSBTAG00000001925	ENSBTAG00000001937
ENSBTAG00000001957	ENSBTAG00000001926	ENSBTAG00000001938
ENSBTAG00000001962	ENSBTAG00000001927	ENSBTAG00000001939
ENSBTAG00000001968	ENSBTAG00000001928	ENSBTAG00000001941
ENSBTAG00000001977	ENSBTAG00000001931	ENSBTAG00000001942
ENSBTAG00000001983	ENSBTAG00000001932	ENSBTAG00000001945
ENSBTAG00000001985	ENSBTAG00000001933	ENSBTAG00000001948
ENSBTAG00000001987	ENSBTAG00000001937	ENSBTAG00000001949
ENSBTAG00000001988	ENSBTAG00000001938	ENSBTAG00000001950
ENSBTAG00000001992	ENSBTAG00000001939	ENSBTAG00000001952
ENSBTAG00000001996	ENSBTAG00000001941	ENSBTAG00000001956
ENSBTAG00000001999	ENSBTAG00000001942	ENSBTAG00000001957
ENSBTAG00000002000	ENSBTAG00000001945	ENSBTAG00000001962
ENSBTAG00000002002	ENSBTAG00000001948	ENSBTAG00000001968
ENSBTAG00000002004	ENSBTAG00000001949	ENSBTAG00000001977
ENSBTAG00000002006	ENSBTAG00000001950	ENSBTAG00000001983
ENSBTAG00000002010	ENSBTAG00000001952	ENSBTAG00000001987
ENSBTAG00000002012	ENSBTAG00000001956	ENSBTAG00000001988
ENSBTAG00000002014	ENSBTAG00000001957	ENSBTAG00000001992
ENSBTAG00000002015	ENSBTAG00000001962	ENSBTAG00000001996
ENSBTAG00000002018	ENSBTAG00000001968	ENSBTAG00000001999
ENSBTAG00000002019	ENSBTAG00000001977	ENSBTAG00000002000
ENSBTAG00000002021	ENSBTAG00000001983	ENSBTAG00000002002
ENSBTAG00000002026	ENSBTAG00000001985	ENSBTAG00000002004
ENSBTAG00000002028	ENSBTAG00000001987	ENSBTAG00000002006
ENSBTAG00000002033	ENSBTAG00000001988	ENSBTAG00000002010
ENSBTAG00000002036	ENSBTAG00000001992	ENSBTAG00000002012
ENSBTAG00000002037	ENSBTAG00000001996	ENSBTAG00000002014
ENSBTAG00000002038	ENSBTAG00000001999	ENSBTAG00000002015
ENSBTAG00000002039	ENSBTAG00000002000	ENSBTAG00000002018
ENSBTAG00000002041	ENSBTAG00000002002	ENSBTAG00000002019
ENSBTAG00000002042	ENSBTAG00000002004	ENSBTAG00000002020
ENSBTAG00000002044	ENSBTAG00000002006	ENSBTAG00000002021
ENSBTAG00000002045	ENSBTAG00000002010	ENSBTAG00000002026
ENSBTAG00000002046	ENSBTAG00000002012	ENSBTAG00000002028
ENSBTAG00000002048	ENSBTAG00000002014	ENSBTAG00000002033
ENSBTAG00000002049	ENSBTAG00000002015	ENSBTAG00000002036
ENSBTAG00000002050	ENSBTAG00000002018	ENSBTAG00000002037
ENSBTAG00000002051	ENSBTAG00000002019	ENSBTAG00000002038
ENSBTAG00000002052	ENSBTAG00000002020	ENSBTAG00000002039
ENSBTAG00000002055	ENSBTAG00000002021	ENSBTAG00000002041
ENSBTAG00000002056	ENSBTAG00000002026	ENSBTAG00000002042
ENSBTAG00000002058	ENSBTAG00000002028	ENSBTAG00000002044
ENSBTAG00000002059	ENSBTAG00000002033	ENSBTAG00000002045
ENSBTAG00000002060	ENSBTAG00000002036	ENSBTAG00000002046
ENSBTAG00000002065	ENSBTAG00000002037	ENSBTAG00000002048
ENSBTAG00000002068	ENSBTAG00000002038	ENSBTAG00000002049
ENSBTAG00000002070	ENSBTAG00000002039	ENSBTAG00000002050
ENSBTAG00000002072	ENSBTAG00000002041	ENSBTAG00000002051
ENSBTAG00000002073	ENSBTAG00000002042	ENSBTAG00000002052
ENSBTAG00000002076	ENSBTAG00000002044	ENSBTAG00000002055
ENSBTAG00000002078	ENSBTAG00000002045	ENSBTAG00000002056
ENSBTAG00000002080	ENSBTAG00000002046	ENSBTAG00000002058
ENSBTAG00000002082	ENSBTAG00000002048	ENSBTAG00000002059
ENSBTAG00000002083	ENSBTAG00000002049	ENSBTAG00000002060
ENSBTAG00000002085	ENSBTAG00000002050	ENSBTAG00000002065
ENSBTAG00000002086	ENSBTAG00000002051	ENSBTAG00000002068
ENSBTAG00000002087	ENSBTAG00000002052	ENSBTAG00000002070
ENSBTAG00000002088	ENSBTAG00000002055	ENSBTAG00000002072
ENSBTAG00000002090	ENSBTAG00000002056	ENSBTAG00000002073
ENSBTAG00000002094	ENSBTAG00000002058	ENSBTAG00000002076
ENSBTAG00000002095	ENSBTAG00000002059	ENSBTAG00000002078
ENSBTAG00000002096	ENSBTAG00000002060	ENSBTAG00000002080
ENSBTAG00000002098	ENSBTAG00000002062	ENSBTAG00000002082
ENSBTAG00000002101	ENSBTAG00000002065	ENSBTAG00000002083
ENSBTAG00000002103	ENSBTAG00000002068	ENSBTAG00000002085
ENSBTAG00000002105	ENSBTAG00000002070	ENSBTAG00000002086
ENSBTAG00000002107	ENSBTAG00000002072	ENSBTAG00000002087
ENSBTAG00000002108	ENSBTAG00000002073	ENSBTAG00000002088
ENSBTAG00000002112	ENSBTAG00000002076	ENSBTAG00000002090
ENSBTAG00000002116	ENSBTAG00000002078	ENSBTAG00000002094
ENSBTAG00000002117	ENSBTAG00000002080	ENSBTAG00000002095
ENSBTAG00000002121	ENSBTAG00000002082	ENSBTAG00000002096
ENSBTAG00000002125	ENSBTAG00000002083	ENSBTAG00000002098
ENSBTAG00000002126	ENSBTAG00000002085	ENSBTAG00000002101
ENSBTAG00000002127	ENSBTAG00000002086	ENSBTAG00000002103
ENSBTAG00000002128	ENSBTAG00000002087	ENSBTAG00000002105
ENSBTAG00000002129	ENSBTAG00000002088	ENSBTAG00000002107
ENSBTAG00000002130	ENSBTAG00000002090	ENSBTAG00000002108
ENSBTAG00000002136	ENSBTAG00000002094	ENSBTAG00000002112
ENSBTAG00000002137	ENSBTAG00000002095	ENSBTAG00000002116
ENSBTAG00000002138	ENSBTAG00000002096	ENSBTAG00000002117
ENSBTAG00000002147	ENSBTAG00000002098	ENSBTAG00000002121
ENSBTAG00000002148	ENSBTAG00000002101	ENSBTAG00000002125
ENSBTAG00000002171	ENSBTAG00000002103	ENSBTAG00000002126
ENSBTAG00000002175	ENSBTAG00000002105	ENSBTAG00000002127
ENSBTAG00000002176	ENSBTAG00000002107	ENSBTAG00000002128
ENSBTAG00000002177	ENSBTAG00000002108	ENSBTAG00000002129
ENSBTAG00000002178	ENSBTAG00000002112	ENSBTAG00000002130
ENSBTAG00000002179	ENSBTAG00000002116	ENSBTAG00000002136
ENSBTAG00000002181	ENSBTAG00000002117	ENSBTAG00000002137
ENSBTAG00000002182	ENSBTAG00000002121	ENSBTAG00000002138
ENSBTAG00000002185	ENSBTAG00000002125	ENSBTAG00000002147
ENSBTAG00000002187	ENSBTAG00000002126	ENSBTAG00000002148
ENSBTAG00000002189	ENSBTAG00000002127	ENSBTAG00000002171
ENSBTAG00000002190	ENSBTAG00000002128	ENSBTAG00000002175
ENSBTAG00000002191	ENSBTAG00000002129	ENSBTAG00000002176
ENSBTAG00000002194	ENSBTAG00000002130	ENSBTAG00000002177
ENSBTAG00000002196	ENSBTAG00000002136	ENSBTAG00000002178
ENSBTAG00000002201	ENSBTAG00000002137	ENSBTAG00000002179
ENSBTAG00000002202	ENSBTAG00000002138	ENSBTAG00000002181
ENSBTAG00000002203	ENSBTAG00000002147	ENSBTAG00000002182
ENSBTAG00000002209	ENSBTAG00000002148	ENSBTAG00000002185
ENSBTAG00000002210	ENSBTAG00000002171	ENSBTAG00000002187
ENSBTAG00000002211	ENSBTAG00000002175	ENSBTAG00000002189
ENSBTAG00000002219	ENSBTAG00000002176	ENSBTAG00000002190
ENSBTAG00000002220	ENSBTAG00000002177	ENSBTAG00000002191
ENSBTAG00000002223	ENSBTAG00000002178	ENSBTAG00000002194
ENSBTAG00000002224	ENSBTAG00000002179	ENSBTAG00000002196
ENSBTAG00000002226	ENSBTAG00000002181	ENSBTAG00000002201
ENSBTAG00000002227	ENSBTAG00000002182	ENSBTAG00000002202
ENSBTAG00000002233	ENSBTAG00000002185	ENSBTAG00000002203
ENSBTAG00000002236	ENSBTAG00000002187	ENSBTAG00000002209
ENSBTAG00000002238	ENSBTAG00000002189	ENSBTAG00000002210
ENSBTAG00000002242	ENSBTAG00000002190	ENSBTAG00000002211
ENSBTAG00000002243	ENSBTAG00000002191	ENSBTAG00000002219
ENSBTAG00000002248	ENSBTAG00000002194	ENSBTAG00000002220
ENSBTAG00000002249	ENSBTAG00000002196	ENSBTAG00000002223
ENSBTAG00000002256	ENSBTAG00000002201	ENSBTAG00000002224
ENSBTAG00000002260	ENSBTAG00000002202	ENSBTAG00000002226
ENSBTAG00000002267	ENSBTAG00000002203	ENSBTAG00000002227
ENSBTAG00000002271	ENSBTAG00000002209	ENSBTAG00000002233
ENSBTAG00000002272	ENSBTAG00000002210	ENSBTAG00000002236
ENSBTAG00000002275	ENSBTAG00000002211	ENSBTAG00000002238
ENSBTAG00000002277	ENSBTAG00000002219	ENSBTAG00000002242
ENSBTAG00000002278	ENSBTAG00000002220	ENSBTAG00000002243
ENSBTAG00000002279	ENSBTAG00000002223	ENSBTAG00000002248
ENSBTAG00000002280	ENSBTAG00000002224	ENSBTAG00000002249
ENSBTAG00000002282	ENSBTAG00000002226	ENSBTAG00000002256
ENSBTAG00000002283	ENSBTAG00000002227	ENSBTAG00000002260
ENSBTAG00000002286	ENSBTAG00000002233	ENSBTAG00000002267
ENSBTAG00000002287	ENSBTAG00000002236	ENSBTAG00000002271
ENSBTAG00000002288	ENSBTAG00000002238	ENSBTAG00000002272
ENSBTAG00000002293	ENSBTAG00000002242	ENSBTAG00000002275
ENSBTAG00000002295	ENSBTAG00000002243	ENSBTAG00000002277
ENSBTAG00000002296	ENSBTAG00000002248	ENSBTAG00000002278
ENSBTAG00000002298	ENSBTAG00000002249	ENSBTAG00000002279
ENSBTAG00000002299	ENSBTAG00000002256	ENSBTAG00000002280
ENSBTAG00000002302	ENSBTAG00000002260	ENSBTAG00000002281
ENSBTAG00000002303	ENSBTAG00000002267	ENSBTAG00000002282
ENSBTAG00000002305	ENSBTAG00000002271	ENSBTAG00000002283
ENSBTAG00000002306	ENSBTAG00000002272	ENSBTAG00000002286
ENSBTAG00000002311	ENSBTAG00000002275	ENSBTAG00000002287
ENSBTAG00000002313	ENSBTAG00000002277	ENSBTAG00000002288
ENSBTAG00000002315	ENSBTAG00000002278	ENSBTAG00000002292
ENSBTAG00000002319	ENSBTAG00000002279	ENSBTAG00000002293
ENSBTAG00000002321	ENSBTAG00000002280	ENSBTAG00000002295
ENSBTAG00000002323	ENSBTAG00000002282	ENSBTAG00000002296
ENSBTAG00000002326	ENSBTAG00000002283	ENSBTAG00000002298
ENSBTAG00000002327	ENSBTAG00000002286	ENSBTAG00000002299
ENSBTAG00000002328	ENSBTAG00000002287	ENSBTAG00000002302
ENSBTAG00000002329	ENSBTAG00000002288	ENSBTAG00000002303
ENSBTAG00000002331	ENSBTAG00000002292	ENSBTAG00000002305
ENSBTAG00000002332	ENSBTAG00000002293	ENSBTAG00000002306
ENSBTAG00000002333	ENSBTAG00000002295	ENSBTAG00000002311
ENSBTAG00000002336	ENSBTAG00000002296	ENSBTAG00000002313
ENSBTAG00000002341	ENSBTAG00000002298	ENSBTAG00000002315
ENSBTAG00000002344	ENSBTAG00000002299	ENSBTAG00000002319
ENSBTAG00000002345	ENSBTAG00000002302	ENSBTAG00000002321
ENSBTAG00000002346	ENSBTAG00000002303	ENSBTAG00000002323
ENSBTAG00000002347	ENSBTAG00000002305	ENSBTAG00000002326
ENSBTAG00000002350	ENSBTAG00000002306	ENSBTAG00000002327
ENSBTAG00000002352	ENSBTAG00000002311	ENSBTAG00000002328
ENSBTAG00000002356	ENSBTAG00000002313	ENSBTAG00000002329
ENSBTAG00000002357	ENSBTAG00000002315	ENSBTAG00000002331
ENSBTAG00000002362	ENSBTAG00000002319	ENSBTAG00000002332
ENSBTAG00000002363	ENSBTAG00000002321	ENSBTAG00000002333
ENSBTAG00000002367	ENSBTAG00000002323	ENSBTAG00000002336
ENSBTAG00000002368	ENSBTAG00000002326	ENSBTAG00000002341
ENSBTAG00000002370	ENSBTAG00000002327	ENSBTAG00000002344
ENSBTAG00000002374	ENSBTAG00000002328	ENSBTAG00000002345
ENSBTAG00000002376	ENSBTAG00000002329	ENSBTAG00000002346
ENSBTAG00000002377	ENSBTAG00000002331	ENSBTAG00000002347
ENSBTAG00000002378	ENSBTAG00000002332	ENSBTAG00000002350
ENSBTAG00000002381	ENSBTAG00000002333	ENSBTAG00000002352
ENSBTAG00000002382	ENSBTAG00000002336	ENSBTAG00000002356
ENSBTAG00000002389	ENSBTAG00000002341	ENSBTAG00000002357
ENSBTAG00000002391	ENSBTAG00000002344	ENSBTAG00000002362
ENSBTAG00000002393	ENSBTAG00000002345	ENSBTAG00000002363
ENSBTAG00000002394	ENSBTAG00000002346	ENSBTAG00000002367
ENSBTAG00000002395	ENSBTAG00000002347	ENSBTAG00000002368
ENSBTAG00000002398	ENSBTAG00000002350	ENSBTAG00000002370
ENSBTAG00000002402	ENSBTAG00000002352	ENSBTAG00000002374
ENSBTAG00000002404	ENSBTAG00000002356	ENSBTAG00000002376
ENSBTAG00000002411	ENSBTAG00000002357	ENSBTAG00000002377
ENSBTAG00000002412	ENSBTAG00000002362	ENSBTAG00000002378
ENSBTAG00000002413	ENSBTAG00000002363	ENSBTAG00000002381
ENSBTAG00000002415	ENSBTAG00000002367	ENSBTAG00000002382
ENSBTAG00000002418	ENSBTAG00000002368	ENSBTAG00000002389
ENSBTAG00000002419	ENSBTAG00000002370	ENSBTAG00000002391
ENSBTAG00000002422	ENSBTAG00000002374	ENSBTAG00000002393
ENSBTAG00000002423	ENSBTAG00000002376	ENSBTAG00000002395
ENSBTAG00000002428	ENSBTAG00000002377	ENSBTAG00000002398
ENSBTAG00000002430	ENSBTAG00000002378	ENSBTAG00000002402
ENSBTAG00000002431	ENSBTAG00000002381	ENSBTAG00000002404
ENSBTAG00000002432	ENSBTAG00000002382	ENSBTAG00000002411
ENSBTAG00000002434	ENSBTAG00000002389	ENSBTAG00000002412
ENSBTAG00000002435	ENSBTAG00000002391	ENSBTAG00000002413
ENSBTAG00000002444	ENSBTAG00000002393	ENSBTAG00000002415
ENSBTAG00000002445	ENSBTAG00000002394	ENSBTAG00000002418
ENSBTAG00000002452	ENSBTAG00000002395	ENSBTAG00000002419
ENSBTAG00000002454	ENSBTAG00000002398	ENSBTAG00000002422
ENSBTAG00000002455	ENSBTAG00000002402	ENSBTAG00000002423
ENSBTAG00000002457	ENSBTAG00000002404	ENSBTAG00000002428
ENSBTAG00000002458	ENSBTAG00000002411	ENSBTAG00000002430
ENSBTAG00000002460	ENSBTAG00000002412	ENSBTAG00000002431
ENSBTAG00000002462	ENSBTAG00000002413	ENSBTAG00000002432
ENSBTAG00000002463	ENSBTAG00000002415	ENSBTAG00000002434
ENSBTAG00000002464	ENSBTAG00000002418	ENSBTAG00000002435
ENSBTAG00000002467	ENSBTAG00000002419	ENSBTAG00000002444
ENSBTAG00000002468	ENSBTAG00000002422	ENSBTAG00000002445
ENSBTAG00000002469	ENSBTAG00000002423	ENSBTAG00000002452
ENSBTAG00000002470	ENSBTAG00000002428	ENSBTAG00000002454
ENSBTAG00000002472	ENSBTAG00000002430	ENSBTAG00000002455
ENSBTAG00000002473	ENSBTAG00000002431	ENSBTAG00000002457
ENSBTAG00000002474	ENSBTAG00000002432	ENSBTAG00000002458
ENSBTAG00000002475	ENSBTAG00000002434	ENSBTAG00000002460
ENSBTAG00000002476	ENSBTAG00000002435	ENSBTAG00000002462
ENSBTAG00000002477	ENSBTAG00000002444	ENSBTAG00000002463
ENSBTAG00000002479	ENSBTAG00000002445	ENSBTAG00000002464
ENSBTAG00000002480	ENSBTAG00000002452	ENSBTAG00000002467
ENSBTAG00000002481	ENSBTAG00000002454	ENSBTAG00000002468
ENSBTAG00000002484	ENSBTAG00000002455	ENSBTAG00000002469
ENSBTAG00000002485	ENSBTAG00000002457	ENSBTAG00000002470
ENSBTAG00000002487	ENSBTAG00000002458	ENSBTAG00000002472
ENSBTAG00000002490	ENSBTAG00000002460	ENSBTAG00000002473
ENSBTAG00000002493	ENSBTAG00000002462	ENSBTAG00000002474
ENSBTAG00000002495	ENSBTAG00000002463	ENSBTAG00000002475
ENSBTAG00000002500	ENSBTAG00000002464	ENSBTAG00000002476
ENSBTAG00000002501	ENSBTAG00000002467	ENSBTAG00000002477
ENSBTAG00000002503	ENSBTAG00000002468	ENSBTAG00000002479
ENSBTAG00000002504	ENSBTAG00000002469	ENSBTAG00000002480
ENSBTAG00000002507	ENSBTAG00000002470	ENSBTAG00000002481
ENSBTAG00000002510	ENSBTAG00000002472	ENSBTAG00000002484
ENSBTAG00000002512	ENSBTAG00000002473	ENSBTAG00000002485
ENSBTAG00000002515	ENSBTAG00000002474	ENSBTAG00000002487
ENSBTAG00000002516	ENSBTAG00000002475	ENSBTAG00000002490
ENSBTAG00000002520	ENSBTAG00000002476	ENSBTAG00000002493
ENSBTAG00000002522	ENSBTAG00000002477	ENSBTAG00000002495
ENSBTAG00000002524	ENSBTAG00000002479	ENSBTAG00000002500
ENSBTAG00000002525	ENSBTAG00000002480	ENSBTAG00000002501
ENSBTAG00000002526	ENSBTAG00000002481	ENSBTAG00000002503
ENSBTAG00000002527	ENSBTAG00000002484	ENSBTAG00000002504
ENSBTAG00000002528	ENSBTAG00000002485	ENSBTAG00000002507
ENSBTAG00000002531	ENSBTAG00000002487	ENSBTAG00000002510
ENSBTAG00000002534	ENSBTAG00000002490	ENSBTAG00000002512
ENSBTAG00000002539	ENSBTAG00000002493	ENSBTAG00000002515
ENSBTAG00000002542	ENSBTAG00000002495	ENSBTAG00000002516
ENSBTAG00000002549	ENSBTAG00000002500	ENSBTAG00000002520
ENSBTAG00000002550	ENSBTAG00000002501	ENSBTAG00000002522
ENSBTAG00000002554	ENSBTAG00000002503	ENSBTAG00000002524
ENSBTAG00000002557	ENSBTAG00000002504	ENSBTAG00000002525
ENSBTAG00000002561	ENSBTAG00000002507	ENSBTAG00000002526
ENSBTAG00000002562	ENSBTAG00000002510	ENSBTAG00000002527
ENSBTAG00000002563	ENSBTAG00000002512	ENSBTAG00000002528
ENSBTAG00000002566	ENSBTAG00000002515	ENSBTAG00000002531
ENSBTAG00000002568	ENSBTAG00000002516	ENSBTAG00000002534
ENSBTAG00000002570	ENSBTAG00000002520	ENSBTAG00000002539
ENSBTAG00000002571	ENSBTAG00000002522	ENSBTAG00000002542
ENSBTAG00000002573	ENSBTAG00000002524	ENSBTAG00000002549
ENSBTAG00000002575	ENSBTAG00000002525	ENSBTAG00000002550
ENSBTAG00000002578	ENSBTAG00000002526	ENSBTAG00000002554
ENSBTAG00000002579	ENSBTAG00000002527	ENSBTAG00000002557
ENSBTAG00000002580	ENSBTAG00000002528	ENSBTAG00000002561
ENSBTAG00000002586	ENSBTAG00000002531	ENSBTAG00000002562
ENSBTAG00000002590	ENSBTAG00000002534	ENSBTAG00000002563
ENSBTAG00000002591	ENSBTAG00000002539	ENSBTAG00000002564
ENSBTAG00000002594	ENSBTAG00000002542	ENSBTAG00000002566
ENSBTAG00000002600	ENSBTAG00000002549	ENSBTAG00000002568
ENSBTAG00000002603	ENSBTAG00000002550	ENSBTAG00000002570
ENSBTAG00000002605	ENSBTAG00000002554	ENSBTAG00000002571
ENSBTAG00000002606	ENSBTAG00000002557	ENSBTAG00000002573
ENSBTAG00000002608	ENSBTAG00000002561	ENSBTAG00000002575
ENSBTAG00000002610	ENSBTAG00000002562	ENSBTAG00000002578
ENSBTAG00000002612	ENSBTAG00000002563	ENSBTAG00000002579
ENSBTAG00000002613	ENSBTAG00000002564	ENSBTAG00000002580
ENSBTAG00000002614	ENSBTAG00000002566	ENSBTAG00000002586
ENSBTAG00000002615	ENSBTAG00000002568	ENSBTAG00000002590
ENSBTAG00000002616	ENSBTAG00000002570	ENSBTAG00000002591
ENSBTAG00000002620	ENSBTAG00000002571	ENSBTAG00000002594
ENSBTAG00000002623	ENSBTAG00000002573	ENSBTAG00000002600
ENSBTAG00000002624	ENSBTAG00000002575	ENSBTAG00000002603
ENSBTAG00000002625	ENSBTAG00000002578	ENSBTAG00000002605
ENSBTAG00000002627	ENSBTAG00000002579	ENSBTAG00000002606
ENSBTAG00000002628	ENSBTAG00000002580	ENSBTAG00000002608
ENSBTAG00000002630	ENSBTAG00000002586	ENSBTAG00000002610
ENSBTAG00000002631	ENSBTAG00000002590	ENSBTAG00000002612
ENSBTAG00000002633	ENSBTAG00000002591	ENSBTAG00000002613
ENSBTAG00000002634	ENSBTAG00000002594	ENSBTAG00000002614
ENSBTAG00000002639	ENSBTAG00000002600	ENSBTAG00000002615
ENSBTAG00000002640	ENSBTAG00000002603	ENSBTAG00000002616
ENSBTAG00000002641	ENSBTAG00000002605	ENSBTAG00000002620
ENSBTAG00000002643	ENSBTAG00000002606	ENSBTAG00000002623
ENSBTAG00000002645	ENSBTAG00000002608	ENSBTAG00000002624
ENSBTAG00000002646	ENSBTAG00000002610	ENSBTAG00000002625
ENSBTAG00000002647	ENSBTAG00000002612	ENSBTAG00000002627
ENSBTAG00000002648	ENSBTAG00000002613	ENSBTAG00000002628
ENSBTAG00000002650	ENSBTAG00000002614	ENSBTAG00000002630
ENSBTAG00000002651	ENSBTAG00000002615	ENSBTAG00000002631
ENSBTAG00000002654	ENSBTAG00000002616	ENSBTAG00000002633
ENSBTAG00000002655	ENSBTAG00000002620	ENSBTAG00000002634
ENSBTAG00000002657	ENSBTAG00000002623	ENSBTAG00000002639
ENSBTAG00000002658	ENSBTAG00000002624	ENSBTAG00000002640
ENSBTAG00000002660	ENSBTAG00000002625	ENSBTAG00000002641
ENSBTAG00000002663	ENSBTAG00000002627	ENSBTAG00000002643
ENSBTAG00000002668	ENSBTAG00000002628	ENSBTAG00000002645
ENSBTAG00000002670	ENSBTAG00000002630	ENSBTAG00000002646
ENSBTAG00000002676	ENSBTAG00000002631	ENSBTAG00000002647
ENSBTAG00000002678	ENSBTAG00000002633	ENSBTAG00000002648
ENSBTAG00000002682	ENSBTAG00000002634	ENSBTAG00000002650
ENSBTAG00000002683	ENSBTAG00000002639	ENSBTAG00000002651
ENSBTAG00000002685	ENSBTAG00000002640	ENSBTAG00000002654
ENSBTAG00000002688	ENSBTAG00000002641	ENSBTAG00000002655
ENSBTAG00000002689	ENSBTAG00000002643	ENSBTAG00000002657
ENSBTAG00000002690	ENSBTAG00000002645	ENSBTAG00000002658
ENSBTAG00000002691	ENSBTAG00000002646	ENSBTAG00000002660
ENSBTAG00000002693	ENSBTAG00000002647	ENSBTAG00000002663
ENSBTAG00000002697	ENSBTAG00000002648	ENSBTAG00000002668
ENSBTAG00000002698	ENSBTAG00000002650	ENSBTAG00000002670
ENSBTAG00000002703	ENSBTAG00000002651	ENSBTAG00000002673
ENSBTAG00000002704	ENSBTAG00000002654	ENSBTAG00000002676
ENSBTAG00000002706	ENSBTAG00000002655	ENSBTAG00000002678
ENSBTAG00000002707	ENSBTAG00000002657	ENSBTAG00000002682
ENSBTAG00000002708	ENSBTAG00000002658	ENSBTAG00000002683
ENSBTAG00000002709	ENSBTAG00000002660	ENSBTAG00000002685
ENSBTAG00000002712	ENSBTAG00000002663	ENSBTAG00000002688
ENSBTAG00000002714	ENSBTAG00000002668	ENSBTAG00000002689
ENSBTAG00000002715	ENSBTAG00000002670	ENSBTAG00000002690
ENSBTAG00000002716	ENSBTAG00000002673	ENSBTAG00000002691
ENSBTAG00000002718	ENSBTAG00000002676	ENSBTAG00000002693
ENSBTAG00000002719	ENSBTAG00000002678	ENSBTAG00000002697
ENSBTAG00000002720	ENSBTAG00000002682	ENSBTAG00000002698
ENSBTAG00000002721	ENSBTAG00000002683	ENSBTAG00000002703
ENSBTAG00000002725	ENSBTAG00000002685	ENSBTAG00000002704
ENSBTAG00000002726	ENSBTAG00000002688	ENSBTAG00000002706
ENSBTAG00000002727	ENSBTAG00000002689	ENSBTAG00000002707
ENSBTAG00000002728	ENSBTAG00000002690	ENSBTAG00000002708
ENSBTAG00000002730	ENSBTAG00000002691	ENSBTAG00000002709
ENSBTAG00000002734	ENSBTAG00000002693	ENSBTAG00000002712
ENSBTAG00000002735	ENSBTAG00000002697	ENSBTAG00000002714
ENSBTAG00000002736	ENSBTAG00000002698	ENSBTAG00000002715
ENSBTAG00000002738	ENSBTAG00000002703	ENSBTAG00000002716
ENSBTAG00000002742	ENSBTAG00000002704	ENSBTAG00000002718
ENSBTAG00000002743	ENSBTAG00000002706	ENSBTAG00000002719
ENSBTAG00000002745	ENSBTAG00000002707	ENSBTAG00000002720
ENSBTAG00000002746	ENSBTAG00000002708	ENSBTAG00000002721
ENSBTAG00000002747	ENSBTAG00000002709	ENSBTAG00000002725
ENSBTAG00000002748	ENSBTAG00000002712	ENSBTAG00000002726
ENSBTAG00000002750	ENSBTAG00000002714	ENSBTAG00000002727
ENSBTAG00000002755	ENSBTAG00000002715	ENSBTAG00000002728
ENSBTAG00000002756	ENSBTAG00000002716	ENSBTAG00000002730
ENSBTAG00000002758	ENSBTAG00000002718	ENSBTAG00000002734
ENSBTAG00000002763	ENSBTAG00000002719	ENSBTAG00000002735
ENSBTAG00000002764	ENSBTAG00000002720	ENSBTAG00000002736
ENSBTAG00000002768	ENSBTAG00000002721	ENSBTAG00000002738
ENSBTAG00000002769	ENSBTAG00000002725	ENSBTAG00000002742
ENSBTAG00000002770	ENSBTAG00000002726	ENSBTAG00000002743
ENSBTAG00000002774	ENSBTAG00000002727	ENSBTAG00000002745
ENSBTAG00000002778	ENSBTAG00000002728	ENSBTAG00000002746
ENSBTAG00000002782	ENSBTAG00000002730	ENSBTAG00000002747
ENSBTAG00000002783	ENSBTAG00000002734	ENSBTAG00000002748
ENSBTAG00000002784	ENSBTAG00000002735	ENSBTAG00000002750
ENSBTAG00000002788	ENSBTAG00000002736	ENSBTAG00000002755
ENSBTAG00000002791	ENSBTAG00000002738	ENSBTAG00000002756
ENSBTAG00000002795	ENSBTAG00000002742	ENSBTAG00000002758
ENSBTAG00000002798	ENSBTAG00000002743	ENSBTAG00000002763
ENSBTAG00000002799	ENSBTAG00000002745	ENSBTAG00000002764
ENSBTAG00000002804	ENSBTAG00000002746	ENSBTAG00000002768
ENSBTAG00000002808	ENSBTAG00000002747	ENSBTAG00000002769
ENSBTAG00000002809	ENSBTAG00000002748	ENSBTAG00000002770
ENSBTAG00000002810	ENSBTAG00000002750	ENSBTAG00000002774
ENSBTAG00000002813	ENSBTAG00000002755	ENSBTAG00000002778
ENSBTAG00000002820	ENSBTAG00000002756	ENSBTAG00000002782
ENSBTAG00000002823	ENSBTAG00000002758	ENSBTAG00000002783
ENSBTAG00000002826	ENSBTAG00000002763	ENSBTAG00000002784
ENSBTAG00000002827	ENSBTAG00000002764	ENSBTAG00000002788
ENSBTAG00000002828	ENSBTAG00000002768	ENSBTAG00000002791
ENSBTAG00000002829	ENSBTAG00000002769	ENSBTAG00000002795
ENSBTAG00000002830	ENSBTAG00000002770	ENSBTAG00000002798
ENSBTAG00000002833	ENSBTAG00000002774	ENSBTAG00000002804
ENSBTAG00000002834	ENSBTAG00000002778	ENSBTAG00000002808
ENSBTAG00000002835	ENSBTAG00000002782	ENSBTAG00000002809
ENSBTAG00000002836	ENSBTAG00000002783	ENSBTAG00000002810
ENSBTAG00000002837	ENSBTAG00000002784	ENSBTAG00000002813
ENSBTAG00000002842	ENSBTAG00000002788	ENSBTAG00000002817
ENSBTAG00000002843	ENSBTAG00000002791	ENSBTAG00000002820
ENSBTAG00000002844	ENSBTAG00000002795	ENSBTAG00000002823
ENSBTAG00000002846	ENSBTAG00000002798	ENSBTAG00000002826
ENSBTAG00000002847	ENSBTAG00000002799	ENSBTAG00000002827
ENSBTAG00000002848	ENSBTAG00000002804	ENSBTAG00000002828
ENSBTAG00000002849	ENSBTAG00000002808	ENSBTAG00000002829
ENSBTAG00000002854	ENSBTAG00000002809	ENSBTAG00000002830
ENSBTAG00000002863	ENSBTAG00000002810	ENSBTAG00000002833
ENSBTAG00000002866	ENSBTAG00000002813	ENSBTAG00000002834
ENSBTAG00000002869	ENSBTAG00000002817	ENSBTAG00000002835
ENSBTAG00000002871	ENSBTAG00000002820	ENSBTAG00000002836
ENSBTAG00000002874	ENSBTAG00000002823	ENSBTAG00000002837
ENSBTAG00000002879	ENSBTAG00000002826	ENSBTAG00000002842
ENSBTAG00000002881	ENSBTAG00000002827	ENSBTAG00000002843
ENSBTAG00000002882	ENSBTAG00000002828	ENSBTAG00000002844
ENSBTAG00000002883	ENSBTAG00000002829	ENSBTAG00000002846
ENSBTAG00000002890	ENSBTAG00000002830	ENSBTAG00000002847
ENSBTAG00000002896	ENSBTAG00000002833	ENSBTAG00000002848
ENSBTAG00000002900	ENSBTAG00000002834	ENSBTAG00000002849
ENSBTAG00000002902	ENSBTAG00000002835	ENSBTAG00000002854
ENSBTAG00000002904	ENSBTAG00000002836	ENSBTAG00000002863
ENSBTAG00000002907	ENSBTAG00000002837	ENSBTAG00000002866
ENSBTAG00000002910	ENSBTAG00000002842	ENSBTAG00000002869
ENSBTAG00000002914	ENSBTAG00000002843	ENSBTAG00000002871
ENSBTAG00000002917	ENSBTAG00000002844	ENSBTAG00000002874
ENSBTAG00000002918	ENSBTAG00000002847	ENSBTAG00000002878
ENSBTAG00000002920	ENSBTAG00000002848	ENSBTAG00000002879
ENSBTAG00000002921	ENSBTAG00000002849	ENSBTAG00000002881
ENSBTAG00000002922	ENSBTAG00000002854	ENSBTAG00000002882
ENSBTAG00000002923	ENSBTAG00000002863	ENSBTAG00000002883
ENSBTAG00000002934	ENSBTAG00000002866	ENSBTAG00000002890
ENSBTAG00000002935	ENSBTAG00000002869	ENSBTAG00000002896
ENSBTAG00000002939	ENSBTAG00000002871	ENSBTAG00000002900
ENSBTAG00000002941	ENSBTAG00000002874	ENSBTAG00000002902
ENSBTAG00000002944	ENSBTAG00000002878	ENSBTAG00000002904
ENSBTAG00000002948	ENSBTAG00000002879	ENSBTAG00000002907
ENSBTAG00000002949	ENSBTAG00000002881	ENSBTAG00000002910
ENSBTAG00000002953	ENSBTAG00000002882	ENSBTAG00000002914
ENSBTAG00000002956	ENSBTAG00000002883	ENSBTAG00000002917
ENSBTAG00000002959	ENSBTAG00000002890	ENSBTAG00000002918
ENSBTAG00000002960	ENSBTAG00000002896	ENSBTAG00000002920
ENSBTAG00000002962	ENSBTAG00000002900	ENSBTAG00000002921
ENSBTAG00000002966	ENSBTAG00000002902	ENSBTAG00000002922
ENSBTAG00000002970	ENSBTAG00000002904	ENSBTAG00000002923
ENSBTAG00000002971	ENSBTAG00000002907	ENSBTAG00000002934
ENSBTAG00000002973	ENSBTAG00000002910	ENSBTAG00000002935
ENSBTAG00000002977	ENSBTAG00000002914	ENSBTAG00000002939
ENSBTAG00000002980	ENSBTAG00000002917	ENSBTAG00000002941
ENSBTAG00000002981	ENSBTAG00000002918	ENSBTAG00000002944
ENSBTAG00000002982	ENSBTAG00000002920	ENSBTAG00000002948
ENSBTAG00000002988	ENSBTAG00000002921	ENSBTAG00000002949
ENSBTAG00000002993	ENSBTAG00000002922	ENSBTAG00000002953
ENSBTAG00000002995	ENSBTAG00000002923	ENSBTAG00000002956
ENSBTAG00000002996	ENSBTAG00000002934	ENSBTAG00000002959
ENSBTAG00000002999	ENSBTAG00000002935	ENSBTAG00000002960
ENSBTAG00000003001	ENSBTAG00000002936	ENSBTAG00000002962
ENSBTAG00000003002	ENSBTAG00000002939	ENSBTAG00000002966
ENSBTAG00000003012	ENSBTAG00000002941	ENSBTAG00000002970
ENSBTAG00000003014	ENSBTAG00000002944	ENSBTAG00000002971
ENSBTAG00000003015	ENSBTAG00000002948	ENSBTAG00000002973
ENSBTAG00000003017	ENSBTAG00000002949	ENSBTAG00000002977
ENSBTAG00000003018	ENSBTAG00000002953	ENSBTAG00000002980
ENSBTAG00000003021	ENSBTAG00000002956	ENSBTAG00000002981
ENSBTAG00000003025	ENSBTAG00000002959	ENSBTAG00000002982
ENSBTAG00000003033	ENSBTAG00000002960	ENSBTAG00000002988
ENSBTAG00000003034	ENSBTAG00000002962	ENSBTAG00000002993
ENSBTAG00000003035	ENSBTAG00000002966	ENSBTAG00000002995
ENSBTAG00000003037	ENSBTAG00000002970	ENSBTAG00000002996
ENSBTAG00000003038	ENSBTAG00000002971	ENSBTAG00000002999
ENSBTAG00000003039	ENSBTAG00000002973	ENSBTAG00000003001
ENSBTAG00000003040	ENSBTAG00000002977	ENSBTAG00000003002
ENSBTAG00000003044	ENSBTAG00000002980	ENSBTAG00000003012
ENSBTAG00000003045	ENSBTAG00000002981	ENSBTAG00000003014
ENSBTAG00000003049	ENSBTAG00000002982	ENSBTAG00000003015
ENSBTAG00000003051	ENSBTAG00000002988	ENSBTAG00000003017
ENSBTAG00000003052	ENSBTAG00000002993	ENSBTAG00000003018
ENSBTAG00000003058	ENSBTAG00000002995	ENSBTAG00000003021
ENSBTAG00000003059	ENSBTAG00000002996	ENSBTAG00000003025
ENSBTAG00000003061	ENSBTAG00000002999	ENSBTAG00000003033
ENSBTAG00000003062	ENSBTAG00000003001	ENSBTAG00000003034
ENSBTAG00000003063	ENSBTAG00000003002	ENSBTAG00000003035
ENSBTAG00000003064	ENSBTAG00000003012	ENSBTAG00000003037
ENSBTAG00000003067	ENSBTAG00000003014	ENSBTAG00000003038
ENSBTAG00000003068	ENSBTAG00000003015	ENSBTAG00000003039
ENSBTAG00000003069	ENSBTAG00000003017	ENSBTAG00000003040
ENSBTAG00000003072	ENSBTAG00000003018	ENSBTAG00000003044
ENSBTAG00000003073	ENSBTAG00000003021	ENSBTAG00000003045
ENSBTAG00000003075	ENSBTAG00000003025	ENSBTAG00000003049
ENSBTAG00000003076	ENSBTAG00000003033	ENSBTAG00000003051
ENSBTAG00000003077	ENSBTAG00000003034	ENSBTAG00000003052
ENSBTAG00000003081	ENSBTAG00000003035	ENSBTAG00000003058
ENSBTAG00000003083	ENSBTAG00000003037	ENSBTAG00000003059
ENSBTAG00000003084	ENSBTAG00000003038	ENSBTAG00000003061
ENSBTAG00000003087	ENSBTAG00000003039	ENSBTAG00000003062
ENSBTAG00000003092	ENSBTAG00000003040	ENSBTAG00000003063
ENSBTAG00000003094	ENSBTAG00000003044	ENSBTAG00000003064
ENSBTAG00000003097	ENSBTAG00000003045	ENSBTAG00000003067
ENSBTAG00000003098	ENSBTAG00000003049	ENSBTAG00000003068
ENSBTAG00000003100	ENSBTAG00000003051	ENSBTAG00000003069
ENSBTAG00000003102	ENSBTAG00000003052	ENSBTAG00000003072
ENSBTAG00000003109	ENSBTAG00000003058	ENSBTAG00000003073
ENSBTAG00000003111	ENSBTAG00000003059	ENSBTAG00000003075
ENSBTAG00000003112	ENSBTAG00000003061	ENSBTAG00000003076
ENSBTAG00000003114	ENSBTAG00000003062	ENSBTAG00000003077
ENSBTAG00000003115	ENSBTAG00000003063	ENSBTAG00000003081
ENSBTAG00000003116	ENSBTAG00000003064	ENSBTAG00000003083
ENSBTAG00000003124	ENSBTAG00000003067	ENSBTAG00000003084
ENSBTAG00000003126	ENSBTAG00000003068	ENSBTAG00000003087
ENSBTAG00000003128	ENSBTAG00000003069	ENSBTAG00000003092
ENSBTAG00000003143	ENSBTAG00000003072	ENSBTAG00000003094
ENSBTAG00000003144	ENSBTAG00000003073	ENSBTAG00000003097
ENSBTAG00000003147	ENSBTAG00000003075	ENSBTAG00000003098
ENSBTAG00000003148	ENSBTAG00000003076	ENSBTAG00000003100
ENSBTAG00000003151	ENSBTAG00000003077	ENSBTAG00000003102
ENSBTAG00000003160	ENSBTAG00000003081	ENSBTAG00000003109
ENSBTAG00000003161	ENSBTAG00000003083	ENSBTAG00000003111
ENSBTAG00000003162	ENSBTAG00000003084	ENSBTAG00000003112
ENSBTAG00000003163	ENSBTAG00000003087	ENSBTAG00000003113
ENSBTAG00000003166	ENSBTAG00000003092	ENSBTAG00000003114
ENSBTAG00000003168	ENSBTAG00000003094	ENSBTAG00000003115
ENSBTAG00000003172	ENSBTAG00000003097	ENSBTAG00000003116
ENSBTAG00000003174	ENSBTAG00000003098	ENSBTAG00000003124
ENSBTAG00000003176	ENSBTAG00000003100	ENSBTAG00000003126
ENSBTAG00000003177	ENSBTAG00000003102	ENSBTAG00000003128
ENSBTAG00000003178	ENSBTAG00000003109	ENSBTAG00000003143
ENSBTAG00000003180	ENSBTAG00000003111	ENSBTAG00000003144
ENSBTAG00000003185	ENSBTAG00000003112	ENSBTAG00000003147
ENSBTAG00000003186	ENSBTAG00000003113	ENSBTAG00000003148
ENSBTAG00000003189	ENSBTAG00000003114	ENSBTAG00000003151
ENSBTAG00000003191	ENSBTAG00000003115	ENSBTAG00000003160
ENSBTAG00000003192	ENSBTAG00000003116	ENSBTAG00000003161
ENSBTAG00000003193	ENSBTAG00000003124	ENSBTAG00000003162
ENSBTAG00000003196	ENSBTAG00000003126	ENSBTAG00000003163
ENSBTAG00000003197	ENSBTAG00000003128	ENSBTAG00000003166
ENSBTAG00000003199	ENSBTAG00000003143	ENSBTAG00000003168
ENSBTAG00000003201	ENSBTAG00000003144	ENSBTAG00000003172
ENSBTAG00000003205	ENSBTAG00000003147	ENSBTAG00000003174
ENSBTAG00000003208	ENSBTAG00000003148	ENSBTAG00000003176
ENSBTAG00000003209	ENSBTAG00000003151	ENSBTAG00000003177
ENSBTAG00000003212	ENSBTAG00000003160	ENSBTAG00000003178
ENSBTAG00000003215	ENSBTAG00000003161	ENSBTAG00000003180
ENSBTAG00000003218	ENSBTAG00000003162	ENSBTAG00000003185
ENSBTAG00000003221	ENSBTAG00000003163	ENSBTAG00000003186
ENSBTAG00000003222	ENSBTAG00000003166	ENSBTAG00000003189
ENSBTAG00000003225	ENSBTAG00000003168	ENSBTAG00000003191
ENSBTAG00000003228	ENSBTAG00000003174	ENSBTAG00000003192
ENSBTAG00000003229	ENSBTAG00000003176	ENSBTAG00000003193
ENSBTAG00000003232	ENSBTAG00000003177	ENSBTAG00000003196
ENSBTAG00000003234	ENSBTAG00000003178	ENSBTAG00000003197
ENSBTAG00000003235	ENSBTAG00000003180	ENSBTAG00000003199
ENSBTAG00000003237	ENSBTAG00000003185	ENSBTAG00000003201
ENSBTAG00000003239	ENSBTAG00000003186	ENSBTAG00000003205
ENSBTAG00000003240	ENSBTAG00000003189	ENSBTAG00000003208
ENSBTAG00000003242	ENSBTAG00000003191	ENSBTAG00000003209
ENSBTAG00000003256	ENSBTAG00000003192	ENSBTAG00000003212
ENSBTAG00000003257	ENSBTAG00000003193	ENSBTAG00000003215
ENSBTAG00000003259	ENSBTAG00000003196	ENSBTAG00000003218
ENSBTAG00000003261	ENSBTAG00000003197	ENSBTAG00000003221
ENSBTAG00000003263	ENSBTAG00000003199	ENSBTAG00000003222
ENSBTAG00000003264	ENSBTAG00000003201	ENSBTAG00000003225
ENSBTAG00000003265	ENSBTAG00000003205	ENSBTAG00000003228
ENSBTAG00000003267	ENSBTAG00000003208	ENSBTAG00000003229
ENSBTAG00000003268	ENSBTAG00000003209	ENSBTAG00000003232
ENSBTAG00000003276	ENSBTAG00000003212	ENSBTAG00000003234
ENSBTAG00000003279	ENSBTAG00000003215	ENSBTAG00000003235
ENSBTAG00000003288	ENSBTAG00000003218	ENSBTAG00000003237
ENSBTAG00000003291	ENSBTAG00000003221	ENSBTAG00000003239
ENSBTAG00000003294	ENSBTAG00000003222	ENSBTAG00000003240
ENSBTAG00000003295	ENSBTAG00000003225	ENSBTAG00000003242
ENSBTAG00000003296	ENSBTAG00000003228	ENSBTAG00000003256
ENSBTAG00000003298	ENSBTAG00000003229	ENSBTAG00000003257
ENSBTAG00000003300	ENSBTAG00000003232	ENSBTAG00000003259
ENSBTAG00000003303	ENSBTAG00000003234	ENSBTAG00000003261
ENSBTAG00000003304	ENSBTAG00000003235	ENSBTAG00000003263
ENSBTAG00000003307	ENSBTAG00000003237	ENSBTAG00000003264
ENSBTAG00000003312	ENSBTAG00000003239	ENSBTAG00000003265
ENSBTAG00000003314	ENSBTAG00000003240	ENSBTAG00000003267
ENSBTAG00000003315	ENSBTAG00000003242	ENSBTAG00000003268
ENSBTAG00000003316	ENSBTAG00000003256	ENSBTAG00000003276
ENSBTAG00000003323	ENSBTAG00000003257	ENSBTAG00000003279
ENSBTAG00000003325	ENSBTAG00000003259	ENSBTAG00000003288
ENSBTAG00000003328	ENSBTAG00000003261	ENSBTAG00000003291
ENSBTAG00000003330	ENSBTAG00000003263	ENSBTAG00000003294
ENSBTAG00000003332	ENSBTAG00000003264	ENSBTAG00000003295
ENSBTAG00000003338	ENSBTAG00000003265	ENSBTAG00000003296
ENSBTAG00000003340	ENSBTAG00000003267	ENSBTAG00000003298
ENSBTAG00000003342	ENSBTAG00000003268	ENSBTAG00000003300
ENSBTAG00000003354	ENSBTAG00000003276	ENSBTAG00000003303
ENSBTAG00000003358	ENSBTAG00000003279	ENSBTAG00000003304
ENSBTAG00000003359	ENSBTAG00000003288	ENSBTAG00000003307
ENSBTAG00000003361	ENSBTAG00000003291	ENSBTAG00000003312
ENSBTAG00000003362	ENSBTAG00000003294	ENSBTAG00000003314
ENSBTAG00000003365	ENSBTAG00000003295	ENSBTAG00000003315
ENSBTAG00000003366	ENSBTAG00000003296	ENSBTAG00000003316
ENSBTAG00000003371	ENSBTAG00000003298	ENSBTAG00000003323
ENSBTAG00000003375	ENSBTAG00000003300	ENSBTAG00000003325
ENSBTAG00000003376	ENSBTAG00000003303	ENSBTAG00000003328
ENSBTAG00000003378	ENSBTAG00000003304	ENSBTAG00000003330
ENSBTAG00000003381	ENSBTAG00000003307	ENSBTAG00000003332
ENSBTAG00000003383	ENSBTAG00000003312	ENSBTAG00000003338
ENSBTAG00000003384	ENSBTAG00000003314	ENSBTAG00000003340
ENSBTAG00000003386	ENSBTAG00000003315	ENSBTAG00000003342
ENSBTAG00000003388	ENSBTAG00000003316	ENSBTAG00000003354
ENSBTAG00000003390	ENSBTAG00000003319	ENSBTAG00000003358
ENSBTAG00000003393	ENSBTAG00000003323	ENSBTAG00000003359
ENSBTAG00000003394	ENSBTAG00000003325	ENSBTAG00000003361
ENSBTAG00000003395	ENSBTAG00000003328	ENSBTAG00000003362
ENSBTAG00000003396	ENSBTAG00000003330	ENSBTAG00000003365
ENSBTAG00000003397	ENSBTAG00000003332	ENSBTAG00000003366
ENSBTAG00000003399	ENSBTAG00000003338	ENSBTAG00000003371
ENSBTAG00000003401	ENSBTAG00000003340	ENSBTAG00000003375
ENSBTAG00000003405	ENSBTAG00000003342	ENSBTAG00000003378
ENSBTAG00000003407	ENSBTAG00000003354	ENSBTAG00000003381
ENSBTAG00000003410	ENSBTAG00000003358	ENSBTAG00000003383
ENSBTAG00000003415	ENSBTAG00000003359	ENSBTAG00000003384
ENSBTAG00000003417	ENSBTAG00000003361	ENSBTAG00000003386
ENSBTAG00000003418	ENSBTAG00000003362	ENSBTAG00000003388
ENSBTAG00000003419	ENSBTAG00000003365	ENSBTAG00000003390
ENSBTAG00000003421	ENSBTAG00000003366	ENSBTAG00000003393
ENSBTAG00000003422	ENSBTAG00000003371	ENSBTAG00000003394
ENSBTAG00000003423	ENSBTAG00000003375	ENSBTAG00000003395
ENSBTAG00000003424	ENSBTAG00000003376	ENSBTAG00000003396
ENSBTAG00000003425	ENSBTAG00000003378	ENSBTAG00000003397
ENSBTAG00000003436	ENSBTAG00000003381	ENSBTAG00000003399
ENSBTAG00000003438	ENSBTAG00000003383	ENSBTAG00000003401
ENSBTAG00000003439	ENSBTAG00000003384	ENSBTAG00000003405
ENSBTAG00000003440	ENSBTAG00000003386	ENSBTAG00000003407
ENSBTAG00000003443	ENSBTAG00000003388	ENSBTAG00000003410
ENSBTAG00000003444	ENSBTAG00000003390	ENSBTAG00000003415
ENSBTAG00000003446	ENSBTAG00000003393	ENSBTAG00000003417
ENSBTAG00000003447	ENSBTAG00000003394	ENSBTAG00000003418
ENSBTAG00000003449	ENSBTAG00000003395	ENSBTAG00000003419
ENSBTAG00000003450	ENSBTAG00000003396	ENSBTAG00000003421
ENSBTAG00000003456	ENSBTAG00000003397	ENSBTAG00000003422
ENSBTAG00000003457	ENSBTAG00000003399	ENSBTAG00000003423
ENSBTAG00000003458	ENSBTAG00000003401	ENSBTAG00000003424
ENSBTAG00000003460	ENSBTAG00000003405	ENSBTAG00000003425
ENSBTAG00000003462	ENSBTAG00000003407	ENSBTAG00000003436
ENSBTAG00000003465	ENSBTAG00000003410	ENSBTAG00000003438
ENSBTAG00000003469	ENSBTAG00000003415	ENSBTAG00000003439
ENSBTAG00000003470	ENSBTAG00000003417	ENSBTAG00000003440
ENSBTAG00000003476	ENSBTAG00000003418	ENSBTAG00000003443
ENSBTAG00000003481	ENSBTAG00000003419	ENSBTAG00000003444
ENSBTAG00000003483	ENSBTAG00000003421	ENSBTAG00000003446
ENSBTAG00000003484	ENSBTAG00000003422	ENSBTAG00000003447
ENSBTAG00000003485	ENSBTAG00000003423	ENSBTAG00000003449
ENSBTAG00000003490	ENSBTAG00000003424	ENSBTAG00000003450
ENSBTAG00000003491	ENSBTAG00000003425	ENSBTAG00000003456
ENSBTAG00000003495	ENSBTAG00000003436	ENSBTAG00000003457
ENSBTAG00000003496	ENSBTAG00000003438	ENSBTAG00000003458
ENSBTAG00000003498	ENSBTAG00000003439	ENSBTAG00000003460
ENSBTAG00000003499	ENSBTAG00000003440	ENSBTAG00000003462
ENSBTAG00000003500	ENSBTAG00000003443	ENSBTAG00000003465
ENSBTAG00000003501	ENSBTAG00000003444	ENSBTAG00000003469
ENSBTAG00000003503	ENSBTAG00000003446	ENSBTAG00000003470
ENSBTAG00000003504	ENSBTAG00000003447	ENSBTAG00000003476
ENSBTAG00000003505	ENSBTAG00000003450	ENSBTAG00000003481
ENSBTAG00000003510	ENSBTAG00000003456	ENSBTAG00000003483
ENSBTAG00000003512	ENSBTAG00000003457	ENSBTAG00000003484
ENSBTAG00000003514	ENSBTAG00000003458	ENSBTAG00000003485
ENSBTAG00000003516	ENSBTAG00000003460	ENSBTAG00000003490
ENSBTAG00000003519	ENSBTAG00000003462	ENSBTAG00000003491
ENSBTAG00000003525	ENSBTAG00000003465	ENSBTAG00000003495
ENSBTAG00000003530	ENSBTAG00000003469	ENSBTAG00000003496
ENSBTAG00000003532	ENSBTAG00000003470	ENSBTAG00000003498
ENSBTAG00000003535	ENSBTAG00000003476	ENSBTAG00000003499
ENSBTAG00000003536	ENSBTAG00000003481	ENSBTAG00000003500
ENSBTAG00000003541	ENSBTAG00000003483	ENSBTAG00000003501
ENSBTAG00000003543	ENSBTAG00000003484	ENSBTAG00000003503
ENSBTAG00000003544	ENSBTAG00000003485	ENSBTAG00000003504
ENSBTAG00000003545	ENSBTAG00000003490	ENSBTAG00000003505
ENSBTAG00000003546	ENSBTAG00000003491	ENSBTAG00000003509
ENSBTAG00000003547	ENSBTAG00000003495	ENSBTAG00000003510
ENSBTAG00000003548	ENSBTAG00000003496	ENSBTAG00000003512
ENSBTAG00000003550	ENSBTAG00000003498	ENSBTAG00000003516
ENSBTAG00000003552	ENSBTAG00000003499	ENSBTAG00000003519
ENSBTAG00000003553	ENSBTAG00000003500	ENSBTAG00000003525
ENSBTAG00000003555	ENSBTAG00000003501	ENSBTAG00000003530
ENSBTAG00000003556	ENSBTAG00000003503	ENSBTAG00000003532
ENSBTAG00000003557	ENSBTAG00000003504	ENSBTAG00000003535
ENSBTAG00000003559	ENSBTAG00000003505	ENSBTAG00000003536
ENSBTAG00000003560	ENSBTAG00000003508	ENSBTAG00000003541
ENSBTAG00000003561	ENSBTAG00000003509	ENSBTAG00000003543
ENSBTAG00000003565	ENSBTAG00000003510	ENSBTAG00000003544
ENSBTAG00000003566	ENSBTAG00000003512	ENSBTAG00000003545
ENSBTAG00000003567	ENSBTAG00000003514	ENSBTAG00000003546
ENSBTAG00000003570	ENSBTAG00000003516	ENSBTAG00000003547
ENSBTAG00000003576	ENSBTAG00000003519	ENSBTAG00000003548
ENSBTAG00000003577	ENSBTAG00000003525	ENSBTAG00000003550
ENSBTAG00000003578	ENSBTAG00000003530	ENSBTAG00000003552
ENSBTAG00000003579	ENSBTAG00000003532	ENSBTAG00000003553
ENSBTAG00000003580	ENSBTAG00000003535	ENSBTAG00000003555
ENSBTAG00000003585	ENSBTAG00000003536	ENSBTAG00000003556
ENSBTAG00000003586	ENSBTAG00000003541	ENSBTAG00000003557
ENSBTAG00000003587	ENSBTAG00000003543	ENSBTAG00000003559
ENSBTAG00000003588	ENSBTAG00000003544	ENSBTAG00000003560
ENSBTAG00000003589	ENSBTAG00000003545	ENSBTAG00000003561
ENSBTAG00000003598	ENSBTAG00000003546	ENSBTAG00000003565
ENSBTAG00000003602	ENSBTAG00000003547	ENSBTAG00000003566
ENSBTAG00000003604	ENSBTAG00000003548	ENSBTAG00000003567
ENSBTAG00000003606	ENSBTAG00000003550	ENSBTAG00000003570
ENSBTAG00000003607	ENSBTAG00000003552	ENSBTAG00000003576
ENSBTAG00000003609	ENSBTAG00000003553	ENSBTAG00000003577
ENSBTAG00000003610	ENSBTAG00000003555	ENSBTAG00000003578
ENSBTAG00000003614	ENSBTAG00000003556	ENSBTAG00000003579
ENSBTAG00000003616	ENSBTAG00000003557	ENSBTAG00000003580
ENSBTAG00000003617	ENSBTAG00000003559	ENSBTAG00000003581
ENSBTAG00000003619	ENSBTAG00000003560	ENSBTAG00000003585
ENSBTAG00000003632	ENSBTAG00000003561	ENSBTAG00000003586
ENSBTAG00000003634	ENSBTAG00000003565	ENSBTAG00000003587
ENSBTAG00000003635	ENSBTAG00000003566	ENSBTAG00000003588
ENSBTAG00000003636	ENSBTAG00000003567	ENSBTAG00000003589
ENSBTAG00000003639	ENSBTAG00000003569	ENSBTAG00000003598
ENSBTAG00000003642	ENSBTAG00000003570	ENSBTAG00000003602
ENSBTAG00000003644	ENSBTAG00000003576	ENSBTAG00000003604
ENSBTAG00000003649	ENSBTAG00000003577	ENSBTAG00000003606
ENSBTAG00000003652	ENSBTAG00000003578	ENSBTAG00000003607
ENSBTAG00000003653	ENSBTAG00000003579	ENSBTAG00000003609
ENSBTAG00000003661	ENSBTAG00000003580	ENSBTAG00000003610
ENSBTAG00000003667	ENSBTAG00000003581	ENSBTAG00000003614
ENSBTAG00000003675	ENSBTAG00000003585	ENSBTAG00000003616
ENSBTAG00000003679	ENSBTAG00000003586	ENSBTAG00000003617
ENSBTAG00000003687	ENSBTAG00000003587	ENSBTAG00000003619
ENSBTAG00000003690	ENSBTAG00000003588	ENSBTAG00000003632
ENSBTAG00000003692	ENSBTAG00000003589	ENSBTAG00000003634
ENSBTAG00000003693	ENSBTAG00000003598	ENSBTAG00000003635
ENSBTAG00000003695	ENSBTAG00000003602	ENSBTAG00000003636
ENSBTAG00000003696	ENSBTAG00000003604	ENSBTAG00000003639
ENSBTAG00000003697	ENSBTAG00000003606	ENSBTAG00000003642
ENSBTAG00000003699	ENSBTAG00000003607	ENSBTAG00000003644
ENSBTAG00000003700	ENSBTAG00000003609	ENSBTAG00000003649
ENSBTAG00000003702	ENSBTAG00000003610	ENSBTAG00000003652
ENSBTAG00000003705	ENSBTAG00000003614	ENSBTAG00000003653
ENSBTAG00000003708	ENSBTAG00000003616	ENSBTAG00000003661
ENSBTAG00000003710	ENSBTAG00000003617	ENSBTAG00000003667
ENSBTAG00000003711	ENSBTAG00000003619	ENSBTAG00000003668
ENSBTAG00000003712	ENSBTAG00000003632	ENSBTAG00000003675
ENSBTAG00000003713	ENSBTAG00000003634	ENSBTAG00000003679
ENSBTAG00000003718	ENSBTAG00000003635	ENSBTAG00000003687
ENSBTAG00000003719	ENSBTAG00000003636	ENSBTAG00000003690
ENSBTAG00000003721	ENSBTAG00000003639	ENSBTAG00000003692
ENSBTAG00000003726	ENSBTAG00000003642	ENSBTAG00000003693
ENSBTAG00000003728	ENSBTAG00000003644	ENSBTAG00000003695
ENSBTAG00000003740	ENSBTAG00000003649	ENSBTAG00000003696
ENSBTAG00000003743	ENSBTAG00000003652	ENSBTAG00000003697
ENSBTAG00000003745	ENSBTAG00000003653	ENSBTAG00000003699
ENSBTAG00000003746	ENSBTAG00000003661	ENSBTAG00000003700
ENSBTAG00000003747	ENSBTAG00000003667	ENSBTAG00000003702
ENSBTAG00000003748	ENSBTAG00000003675	ENSBTAG00000003705
ENSBTAG00000003751	ENSBTAG00000003679	ENSBTAG00000003707
ENSBTAG00000003752	ENSBTAG00000003687	ENSBTAG00000003708
ENSBTAG00000003754	ENSBTAG00000003690	ENSBTAG00000003710
ENSBTAG00000003757	ENSBTAG00000003692	ENSBTAG00000003711
ENSBTAG00000003758	ENSBTAG00000003693	ENSBTAG00000003712
ENSBTAG00000003759	ENSBTAG00000003695	ENSBTAG00000003713
ENSBTAG00000003762	ENSBTAG00000003696	ENSBTAG00000003718
ENSBTAG00000003763	ENSBTAG00000003697	ENSBTAG00000003719
ENSBTAG00000003764	ENSBTAG00000003699	ENSBTAG00000003726
ENSBTAG00000003766	ENSBTAG00000003700	ENSBTAG00000003728
ENSBTAG00000003769	ENSBTAG00000003702	ENSBTAG00000003740
ENSBTAG00000003770	ENSBTAG00000003705	ENSBTAG00000003745
ENSBTAG00000003773	ENSBTAG00000003708	ENSBTAG00000003746
ENSBTAG00000003777	ENSBTAG00000003710	ENSBTAG00000003747
ENSBTAG00000003779	ENSBTAG00000003711	ENSBTAG00000003748
ENSBTAG00000003784	ENSBTAG00000003712	ENSBTAG00000003751
ENSBTAG00000003788	ENSBTAG00000003713	ENSBTAG00000003752
ENSBTAG00000003789	ENSBTAG00000003718	ENSBTAG00000003754
ENSBTAG00000003793	ENSBTAG00000003719	ENSBTAG00000003757
ENSBTAG00000003798	ENSBTAG00000003721	ENSBTAG00000003758
ENSBTAG00000003799	ENSBTAG00000003726	ENSBTAG00000003759
ENSBTAG00000003801	ENSBTAG00000003728	ENSBTAG00000003762
ENSBTAG00000003804	ENSBTAG00000003740	ENSBTAG00000003763
ENSBTAG00000003806	ENSBTAG00000003743	ENSBTAG00000003764
ENSBTAG00000003807	ENSBTAG00000003745	ENSBTAG00000003766
ENSBTAG00000003813	ENSBTAG00000003746	ENSBTAG00000003769
ENSBTAG00000003815	ENSBTAG00000003747	ENSBTAG00000003770
ENSBTAG00000003817	ENSBTAG00000003748	ENSBTAG00000003773
ENSBTAG00000003819	ENSBTAG00000003751	ENSBTAG00000003777
ENSBTAG00000003820	ENSBTAG00000003752	ENSBTAG00000003779
ENSBTAG00000003822	ENSBTAG00000003754	ENSBTAG00000003784
ENSBTAG00000003825	ENSBTAG00000003757	ENSBTAG00000003788
ENSBTAG00000003826	ENSBTAG00000003758	ENSBTAG00000003789
ENSBTAG00000003830	ENSBTAG00000003759	ENSBTAG00000003793
ENSBTAG00000003833	ENSBTAG00000003762	ENSBTAG00000003798
ENSBTAG00000003835	ENSBTAG00000003763	ENSBTAG00000003799
ENSBTAG00000003836	ENSBTAG00000003764	ENSBTAG00000003801
ENSBTAG00000003840	ENSBTAG00000003766	ENSBTAG00000003804
ENSBTAG00000003842	ENSBTAG00000003769	ENSBTAG00000003806
ENSBTAG00000003843	ENSBTAG00000003770	ENSBTAG00000003807
ENSBTAG00000003845	ENSBTAG00000003773	ENSBTAG00000003813
ENSBTAG00000003846	ENSBTAG00000003777	ENSBTAG00000003815
ENSBTAG00000003848	ENSBTAG00000003779	ENSBTAG00000003817
ENSBTAG00000003849	ENSBTAG00000003784	ENSBTAG00000003819
ENSBTAG00000003851	ENSBTAG00000003788	ENSBTAG00000003820
ENSBTAG00000003855	ENSBTAG00000003789	ENSBTAG00000003822
ENSBTAG00000003857	ENSBTAG00000003793	ENSBTAG00000003825
ENSBTAG00000003861	ENSBTAG00000003798	ENSBTAG00000003826
ENSBTAG00000003863	ENSBTAG00000003799	ENSBTAG00000003830
ENSBTAG00000003866	ENSBTAG00000003801	ENSBTAG00000003832
ENSBTAG00000003871	ENSBTAG00000003804	ENSBTAG00000003833
ENSBTAG00000003872	ENSBTAG00000003806	ENSBTAG00000003835
ENSBTAG00000003876	ENSBTAG00000003807	ENSBTAG00000003840
ENSBTAG00000003878	ENSBTAG00000003813	ENSBTAG00000003842
ENSBTAG00000003880	ENSBTAG00000003815	ENSBTAG00000003843
ENSBTAG00000003882	ENSBTAG00000003817	ENSBTAG00000003845
ENSBTAG00000003884	ENSBTAG00000003819	ENSBTAG00000003846
ENSBTAG00000003885	ENSBTAG00000003820	ENSBTAG00000003848
ENSBTAG00000003887	ENSBTAG00000003822	ENSBTAG00000003849
ENSBTAG00000003889	ENSBTAG00000003825	ENSBTAG00000003851
ENSBTAG00000003891	ENSBTAG00000003826	ENSBTAG00000003855
ENSBTAG00000003892	ENSBTAG00000003830	ENSBTAG00000003857
ENSBTAG00000003895	ENSBTAG00000003832	ENSBTAG00000003861
ENSBTAG00000003897	ENSBTAG00000003833	ENSBTAG00000003863
ENSBTAG00000003898	ENSBTAG00000003835	ENSBTAG00000003866
ENSBTAG00000003902	ENSBTAG00000003836	ENSBTAG00000003871
ENSBTAG00000003904	ENSBTAG00000003840	ENSBTAG00000003872
ENSBTAG00000003906	ENSBTAG00000003842	ENSBTAG00000003876
ENSBTAG00000003907	ENSBTAG00000003843	ENSBTAG00000003878
ENSBTAG00000003908	ENSBTAG00000003845	ENSBTAG00000003880
ENSBTAG00000003914	ENSBTAG00000003846	ENSBTAG00000003882
ENSBTAG00000003916	ENSBTAG00000003848	ENSBTAG00000003884
ENSBTAG00000003920	ENSBTAG00000003849	ENSBTAG00000003885
ENSBTAG00000003922	ENSBTAG00000003851	ENSBTAG00000003887
ENSBTAG00000003925	ENSBTAG00000003855	ENSBTAG00000003889
ENSBTAG00000003927	ENSBTAG00000003857	ENSBTAG00000003891
ENSBTAG00000003928	ENSBTAG00000003861	ENSBTAG00000003892
ENSBTAG00000003929	ENSBTAG00000003863	ENSBTAG00000003895
ENSBTAG00000003934	ENSBTAG00000003866	ENSBTAG00000003897
ENSBTAG00000003935	ENSBTAG00000003871	ENSBTAG00000003898
ENSBTAG00000003936	ENSBTAG00000003872	ENSBTAG00000003902
ENSBTAG00000003937	ENSBTAG00000003876	ENSBTAG00000003904
ENSBTAG00000003941	ENSBTAG00000003878	ENSBTAG00000003906
ENSBTAG00000003942	ENSBTAG00000003880	ENSBTAG00000003907
ENSBTAG00000003943	ENSBTAG00000003882	ENSBTAG00000003908
ENSBTAG00000003946	ENSBTAG00000003884	ENSBTAG00000003914
ENSBTAG00000003947	ENSBTAG00000003885	ENSBTAG00000003916
ENSBTAG00000003948	ENSBTAG00000003887	ENSBTAG00000003920
ENSBTAG00000003949	ENSBTAG00000003889	ENSBTAG00000003922
ENSBTAG00000003953	ENSBTAG00000003891	ENSBTAG00000003925
ENSBTAG00000003954	ENSBTAG00000003892	ENSBTAG00000003927
ENSBTAG00000003958	ENSBTAG00000003893	ENSBTAG00000003928
ENSBTAG00000003960	ENSBTAG00000003895	ENSBTAG00000003929
ENSBTAG00000003965	ENSBTAG00000003897	ENSBTAG00000003934
ENSBTAG00000003966	ENSBTAG00000003898	ENSBTAG00000003935
ENSBTAG00000003967	ENSBTAG00000003902	ENSBTAG00000003936
ENSBTAG00000003968	ENSBTAG00000003904	ENSBTAG00000003937
ENSBTAG00000003970	ENSBTAG00000003906	ENSBTAG00000003941
ENSBTAG00000003971	ENSBTAG00000003907	ENSBTAG00000003942
ENSBTAG00000003975	ENSBTAG00000003908	ENSBTAG00000003943
ENSBTAG00000003981	ENSBTAG00000003914	ENSBTAG00000003946
ENSBTAG00000003983	ENSBTAG00000003916	ENSBTAG00000003947
ENSBTAG00000003985	ENSBTAG00000003920	ENSBTAG00000003948
ENSBTAG00000003986	ENSBTAG00000003922	ENSBTAG00000003949
ENSBTAG00000003989	ENSBTAG00000003925	ENSBTAG00000003953
ENSBTAG00000003990	ENSBTAG00000003927	ENSBTAG00000003954
ENSBTAG00000003994	ENSBTAG00000003928	ENSBTAG00000003958
ENSBTAG00000003997	ENSBTAG00000003929	ENSBTAG00000003960
ENSBTAG00000004000	ENSBTAG00000003934	ENSBTAG00000003965
ENSBTAG00000004005	ENSBTAG00000003935	ENSBTAG00000003966
ENSBTAG00000004009	ENSBTAG00000003936	ENSBTAG00000003967
ENSBTAG00000004011	ENSBTAG00000003937	ENSBTAG00000003968
ENSBTAG00000004014	ENSBTAG00000003941	ENSBTAG00000003970
ENSBTAG00000004015	ENSBTAG00000003942	ENSBTAG00000003971
ENSBTAG00000004017	ENSBTAG00000003943	ENSBTAG00000003975
ENSBTAG00000004018	ENSBTAG00000003946	ENSBTAG00000003981
ENSBTAG00000004019	ENSBTAG00000003947	ENSBTAG00000003983
ENSBTAG00000004021	ENSBTAG00000003948	ENSBTAG00000003985
ENSBTAG00000004024	ENSBTAG00000003949	ENSBTAG00000003986
ENSBTAG00000004028	ENSBTAG00000003953	ENSBTAG00000003989
ENSBTAG00000004035	ENSBTAG00000003954	ENSBTAG00000003990
ENSBTAG00000004037	ENSBTAG00000003958	ENSBTAG00000003994
ENSBTAG00000004039	ENSBTAG00000003960	ENSBTAG00000003997
ENSBTAG00000004040	ENSBTAG00000003965	ENSBTAG00000004000
ENSBTAG00000004041	ENSBTAG00000003966	ENSBTAG00000004005
ENSBTAG00000004046	ENSBTAG00000003967	ENSBTAG00000004009
ENSBTAG00000004050	ENSBTAG00000003968	ENSBTAG00000004011
ENSBTAG00000004051	ENSBTAG00000003970	ENSBTAG00000004014
ENSBTAG00000004054	ENSBTAG00000003971	ENSBTAG00000004015
ENSBTAG00000004059	ENSBTAG00000003975	ENSBTAG00000004017
ENSBTAG00000004064	ENSBTAG00000003981	ENSBTAG00000004018
ENSBTAG00000004072	ENSBTAG00000003983	ENSBTAG00000004019
ENSBTAG00000004073	ENSBTAG00000003985	ENSBTAG00000004021
ENSBTAG00000004075	ENSBTAG00000003986	ENSBTAG00000004024
ENSBTAG00000004077	ENSBTAG00000003989	ENSBTAG00000004028
ENSBTAG00000004079	ENSBTAG00000003990	ENSBTAG00000004035
ENSBTAG00000004080	ENSBTAG00000003994	ENSBTAG00000004037
ENSBTAG00000004082	ENSBTAG00000003997	ENSBTAG00000004039
ENSBTAG00000004085	ENSBTAG00000004000	ENSBTAG00000004040
ENSBTAG00000004086	ENSBTAG00000004005	ENSBTAG00000004041
ENSBTAG00000004093	ENSBTAG00000004009	ENSBTAG00000004046
ENSBTAG00000004094	ENSBTAG00000004011	ENSBTAG00000004050
ENSBTAG00000004097	ENSBTAG00000004014	ENSBTAG00000004051
ENSBTAG00000004098	ENSBTAG00000004015	ENSBTAG00000004054
ENSBTAG00000004100	ENSBTAG00000004017	ENSBTAG00000004059
ENSBTAG00000004106	ENSBTAG00000004018	ENSBTAG00000004064
ENSBTAG00000004108	ENSBTAG00000004019	ENSBTAG00000004066
ENSBTAG00000004111	ENSBTAG00000004021	ENSBTAG00000004072
ENSBTAG00000004112	ENSBTAG00000004024	ENSBTAG00000004073
ENSBTAG00000004114	ENSBTAG00000004028	ENSBTAG00000004075
ENSBTAG00000004115	ENSBTAG00000004034	ENSBTAG00000004077
ENSBTAG00000004117	ENSBTAG00000004035	ENSBTAG00000004079
ENSBTAG00000004118	ENSBTAG00000004037	ENSBTAG00000004080
ENSBTAG00000004120	ENSBTAG00000004039	ENSBTAG00000004082
ENSBTAG00000004124	ENSBTAG00000004040	ENSBTAG00000004085
ENSBTAG00000004126	ENSBTAG00000004041	ENSBTAG00000004086
ENSBTAG00000004131	ENSBTAG00000004046	ENSBTAG00000004093
ENSBTAG00000004135	ENSBTAG00000004050	ENSBTAG00000004094
ENSBTAG00000004136	ENSBTAG00000004051	ENSBTAG00000004097
ENSBTAG00000004138	ENSBTAG00000004054	ENSBTAG00000004098
ENSBTAG00000004139	ENSBTAG00000004059	ENSBTAG00000004100
ENSBTAG00000004147	ENSBTAG00000004064	ENSBTAG00000004106
ENSBTAG00000004150	ENSBTAG00000004066	ENSBTAG00000004108
ENSBTAG00000004154	ENSBTAG00000004072	ENSBTAG00000004111
ENSBTAG00000004155	ENSBTAG00000004073	ENSBTAG00000004112
ENSBTAG00000004161	ENSBTAG00000004075	ENSBTAG00000004114
ENSBTAG00000004165	ENSBTAG00000004077	ENSBTAG00000004115
ENSBTAG00000004168	ENSBTAG00000004079	ENSBTAG00000004117
ENSBTAG00000004171	ENSBTAG00000004080	ENSBTAG00000004118
ENSBTAG00000004172	ENSBTAG00000004082	ENSBTAG00000004120
ENSBTAG00000004173	ENSBTAG00000004085	ENSBTAG00000004124
ENSBTAG00000004177	ENSBTAG00000004086	ENSBTAG00000004126
ENSBTAG00000004178	ENSBTAG00000004094	ENSBTAG00000004131
ENSBTAG00000004179	ENSBTAG00000004097	ENSBTAG00000004135
ENSBTAG00000004184	ENSBTAG00000004098	ENSBTAG00000004136
ENSBTAG00000004188	ENSBTAG00000004100	ENSBTAG00000004138
ENSBTAG00000004189	ENSBTAG00000004106	ENSBTAG00000004139
ENSBTAG00000004190	ENSBTAG00000004108	ENSBTAG00000004147
ENSBTAG00000004191	ENSBTAG00000004111	ENSBTAG00000004150
ENSBTAG00000004193	ENSBTAG00000004112	ENSBTAG00000004154
ENSBTAG00000004194	ENSBTAG00000004114	ENSBTAG00000004155
ENSBTAG00000004196	ENSBTAG00000004115	ENSBTAG00000004161
ENSBTAG00000004199	ENSBTAG00000004117	ENSBTAG00000004165
ENSBTAG00000004200	ENSBTAG00000004118	ENSBTAG00000004168
ENSBTAG00000004203	ENSBTAG00000004120	ENSBTAG00000004171
ENSBTAG00000004207	ENSBTAG00000004124	ENSBTAG00000004172
ENSBTAG00000004208	ENSBTAG00000004126	ENSBTAG00000004173
ENSBTAG00000004211	ENSBTAG00000004131	ENSBTAG00000004177
ENSBTAG00000004215	ENSBTAG00000004135	ENSBTAG00000004178
ENSBTAG00000004216	ENSBTAG00000004136	ENSBTAG00000004179
ENSBTAG00000004223	ENSBTAG00000004138	ENSBTAG00000004184
ENSBTAG00000004225	ENSBTAG00000004139	ENSBTAG00000004188
ENSBTAG00000004227	ENSBTAG00000004147	ENSBTAG00000004189
ENSBTAG00000004230	ENSBTAG00000004150	ENSBTAG00000004190
ENSBTAG00000004237	ENSBTAG00000004154	ENSBTAG00000004191
ENSBTAG00000004240	ENSBTAG00000004155	ENSBTAG00000004193
ENSBTAG00000004242	ENSBTAG00000004161	ENSBTAG00000004194
ENSBTAG00000004243	ENSBTAG00000004165	ENSBTAG00000004196
ENSBTAG00000004248	ENSBTAG00000004168	ENSBTAG00000004199
ENSBTAG00000004256	ENSBTAG00000004171	ENSBTAG00000004200
ENSBTAG00000004257	ENSBTAG00000004172	ENSBTAG00000004203
ENSBTAG00000004258	ENSBTAG00000004173	ENSBTAG00000004204
ENSBTAG00000004259	ENSBTAG00000004175	ENSBTAG00000004207
ENSBTAG00000004262	ENSBTAG00000004177	ENSBTAG00000004208
ENSBTAG00000004268	ENSBTAG00000004178	ENSBTAG00000004211
ENSBTAG00000004269	ENSBTAG00000004179	ENSBTAG00000004215
ENSBTAG00000004271	ENSBTAG00000004184	ENSBTAG00000004216
ENSBTAG00000004272	ENSBTAG00000004188	ENSBTAG00000004223
ENSBTAG00000004275	ENSBTAG00000004189	ENSBTAG00000004225
ENSBTAG00000004277	ENSBTAG00000004190	ENSBTAG00000004227
ENSBTAG00000004278	ENSBTAG00000004191	ENSBTAG00000004230
ENSBTAG00000004279	ENSBTAG00000004193	ENSBTAG00000004237
ENSBTAG00000004280	ENSBTAG00000004194	ENSBTAG00000004240
ENSBTAG00000004282	ENSBTAG00000004196	ENSBTAG00000004242
ENSBTAG00000004283	ENSBTAG00000004199	ENSBTAG00000004243
ENSBTAG00000004284	ENSBTAG00000004200	ENSBTAG00000004248
ENSBTAG00000004286	ENSBTAG00000004203	ENSBTAG00000004256
ENSBTAG00000004288	ENSBTAG00000004204	ENSBTAG00000004258
ENSBTAG00000004290	ENSBTAG00000004207	ENSBTAG00000004259
ENSBTAG00000004291	ENSBTAG00000004208	ENSBTAG00000004262
ENSBTAG00000004294	ENSBTAG00000004211	ENSBTAG00000004263
ENSBTAG00000004295	ENSBTAG00000004215	ENSBTAG00000004268
ENSBTAG00000004300	ENSBTAG00000004216	ENSBTAG00000004269
ENSBTAG00000004302	ENSBTAG00000004223	ENSBTAG00000004271
ENSBTAG00000004307	ENSBTAG00000004225	ENSBTAG00000004272
ENSBTAG00000004310	ENSBTAG00000004227	ENSBTAG00000004275
ENSBTAG00000004315	ENSBTAG00000004230	ENSBTAG00000004277
ENSBTAG00000004316	ENSBTAG00000004237	ENSBTAG00000004278
ENSBTAG00000004318	ENSBTAG00000004240	ENSBTAG00000004279
ENSBTAG00000004321	ENSBTAG00000004242	ENSBTAG00000004280
ENSBTAG00000004322	ENSBTAG00000004243	ENSBTAG00000004282
ENSBTAG00000004328	ENSBTAG00000004248	ENSBTAG00000004283
ENSBTAG00000004329	ENSBTAG00000004256	ENSBTAG00000004284
ENSBTAG00000004331	ENSBTAG00000004258	ENSBTAG00000004286
ENSBTAG00000004333	ENSBTAG00000004259	ENSBTAG00000004288
ENSBTAG00000004334	ENSBTAG00000004261	ENSBTAG00000004290
ENSBTAG00000004343	ENSBTAG00000004262	ENSBTAG00000004291
ENSBTAG00000004344	ENSBTAG00000004263	ENSBTAG00000004294
ENSBTAG00000004347	ENSBTAG00000004268	ENSBTAG00000004295
ENSBTAG00000004348	ENSBTAG00000004269	ENSBTAG00000004300
ENSBTAG00000004349	ENSBTAG00000004271	ENSBTAG00000004302
ENSBTAG00000004353	ENSBTAG00000004272	ENSBTAG00000004303
ENSBTAG00000004356	ENSBTAG00000004275	ENSBTAG00000004307
ENSBTAG00000004358	ENSBTAG00000004277	ENSBTAG00000004310
ENSBTAG00000004362	ENSBTAG00000004278	ENSBTAG00000004315
ENSBTAG00000004364	ENSBTAG00000004279	ENSBTAG00000004316
ENSBTAG00000004367	ENSBTAG00000004280	ENSBTAG00000004318
ENSBTAG00000004368	ENSBTAG00000004281	ENSBTAG00000004321
ENSBTAG00000004371	ENSBTAG00000004282	ENSBTAG00000004322
ENSBTAG00000004374	ENSBTAG00000004283	ENSBTAG00000004328
ENSBTAG00000004375	ENSBTAG00000004284	ENSBTAG00000004329
ENSBTAG00000004376	ENSBTAG00000004286	ENSBTAG00000004331
ENSBTAG00000004377	ENSBTAG00000004288	ENSBTAG00000004333
ENSBTAG00000004378	ENSBTAG00000004290	ENSBTAG00000004334
ENSBTAG00000004379	ENSBTAG00000004291	ENSBTAG00000004339
ENSBTAG00000004380	ENSBTAG00000004294	ENSBTAG00000004343
ENSBTAG00000004381	ENSBTAG00000004295	ENSBTAG00000004344
ENSBTAG00000004383	ENSBTAG00000004300	ENSBTAG00000004347
ENSBTAG00000004387	ENSBTAG00000004302	ENSBTAG00000004348
ENSBTAG00000004392	ENSBTAG00000004303	ENSBTAG00000004349
ENSBTAG00000004394	ENSBTAG00000004307	ENSBTAG00000004353
ENSBTAG00000004398	ENSBTAG00000004310	ENSBTAG00000004356
ENSBTAG00000004400	ENSBTAG00000004315	ENSBTAG00000004358
ENSBTAG00000004402	ENSBTAG00000004316	ENSBTAG00000004362
ENSBTAG00000004403	ENSBTAG00000004318	ENSBTAG00000004364
ENSBTAG00000004409	ENSBTAG00000004321	ENSBTAG00000004367
ENSBTAG00000004413	ENSBTAG00000004322	ENSBTAG00000004368
ENSBTAG00000004415	ENSBTAG00000004328	ENSBTAG00000004371
ENSBTAG00000004416	ENSBTAG00000004329	ENSBTAG00000004374
ENSBTAG00000004420	ENSBTAG00000004331	ENSBTAG00000004375
ENSBTAG00000004421	ENSBTAG00000004333	ENSBTAG00000004376
ENSBTAG00000004422	ENSBTAG00000004334	ENSBTAG00000004377
ENSBTAG00000004423	ENSBTAG00000004343	ENSBTAG00000004378
ENSBTAG00000004425	ENSBTAG00000004344	ENSBTAG00000004379
ENSBTAG00000004426	ENSBTAG00000004347	ENSBTAG00000004380
ENSBTAG00000004427	ENSBTAG00000004348	ENSBTAG00000004381
ENSBTAG00000004428	ENSBTAG00000004349	ENSBTAG00000004383
ENSBTAG00000004430	ENSBTAG00000004353	ENSBTAG00000004387
ENSBTAG00000004432	ENSBTAG00000004356	ENSBTAG00000004392
ENSBTAG00000004436	ENSBTAG00000004358	ENSBTAG00000004394
ENSBTAG00000004438	ENSBTAG00000004362	ENSBTAG00000004398
ENSBTAG00000004440	ENSBTAG00000004364	ENSBTAG00000004400
ENSBTAG00000004442	ENSBTAG00000004367	ENSBTAG00000004402
ENSBTAG00000004448	ENSBTAG00000004368	ENSBTAG00000004403
ENSBTAG00000004452	ENSBTAG00000004371	ENSBTAG00000004406
ENSBTAG00000004457	ENSBTAG00000004374	ENSBTAG00000004409
ENSBTAG00000004460	ENSBTAG00000004375	ENSBTAG00000004413
ENSBTAG00000004461	ENSBTAG00000004376	ENSBTAG00000004414
ENSBTAG00000004463	ENSBTAG00000004377	ENSBTAG00000004415
ENSBTAG00000004464	ENSBTAG00000004378	ENSBTAG00000004416
ENSBTAG00000004471	ENSBTAG00000004379	ENSBTAG00000004420
ENSBTAG00000004472	ENSBTAG00000004380	ENSBTAG00000004421
ENSBTAG00000004476	ENSBTAG00000004381	ENSBTAG00000004422
ENSBTAG00000004484	ENSBTAG00000004383	ENSBTAG00000004423
ENSBTAG00000004489	ENSBTAG00000004387	ENSBTAG00000004425
ENSBTAG00000004492	ENSBTAG00000004392	ENSBTAG00000004426
ENSBTAG00000004495	ENSBTAG00000004394	ENSBTAG00000004427
ENSBTAG00000004496	ENSBTAG00000004398	ENSBTAG00000004428
ENSBTAG00000004497	ENSBTAG00000004400	ENSBTAG00000004430
ENSBTAG00000004499	ENSBTAG00000004402	ENSBTAG00000004432
ENSBTAG00000004502	ENSBTAG00000004403	ENSBTAG00000004436
ENSBTAG00000004509	ENSBTAG00000004406	ENSBTAG00000004438
ENSBTAG00000004511	ENSBTAG00000004409	ENSBTAG00000004440
ENSBTAG00000004512	ENSBTAG00000004413	ENSBTAG00000004442
ENSBTAG00000004514	ENSBTAG00000004414	ENSBTAG00000004448
ENSBTAG00000004515	ENSBTAG00000004415	ENSBTAG00000004449
ENSBTAG00000004517	ENSBTAG00000004416	ENSBTAG00000004452
ENSBTAG00000004518	ENSBTAG00000004420	ENSBTAG00000004457
ENSBTAG00000004521	ENSBTAG00000004421	ENSBTAG00000004460
ENSBTAG00000004524	ENSBTAG00000004422	ENSBTAG00000004461
ENSBTAG00000004531	ENSBTAG00000004423	ENSBTAG00000004463
ENSBTAG00000004532	ENSBTAG00000004425	ENSBTAG00000004464
ENSBTAG00000004538	ENSBTAG00000004426	ENSBTAG00000004471
ENSBTAG00000004540	ENSBTAG00000004427	ENSBTAG00000004472
ENSBTAG00000004541	ENSBTAG00000004428	ENSBTAG00000004484
ENSBTAG00000004544	ENSBTAG00000004430	ENSBTAG00000004489
ENSBTAG00000004549	ENSBTAG00000004432	ENSBTAG00000004492
ENSBTAG00000004551	ENSBTAG00000004436	ENSBTAG00000004495
ENSBTAG00000004552	ENSBTAG00000004438	ENSBTAG00000004496
ENSBTAG00000004553	ENSBTAG00000004440	ENSBTAG00000004497
ENSBTAG00000004554	ENSBTAG00000004442	ENSBTAG00000004499
ENSBTAG00000004556	ENSBTAG00000004448	ENSBTAG00000004502
ENSBTAG00000004557	ENSBTAG00000004449	ENSBTAG00000004509
ENSBTAG00000004558	ENSBTAG00000004452	ENSBTAG00000004511
ENSBTAG00000004562	ENSBTAG00000004457	ENSBTAG00000004512
ENSBTAG00000004564	ENSBTAG00000004460	ENSBTAG00000004514
ENSBTAG00000004565	ENSBTAG00000004461	ENSBTAG00000004515
ENSBTAG00000004567	ENSBTAG00000004463	ENSBTAG00000004517
ENSBTAG00000004568	ENSBTAG00000004464	ENSBTAG00000004518
ENSBTAG00000004571	ENSBTAG00000004471	ENSBTAG00000004521
ENSBTAG00000004586	ENSBTAG00000004472	ENSBTAG00000004524
ENSBTAG00000004587	ENSBTAG00000004476	ENSBTAG00000004531
ENSBTAG00000004588	ENSBTAG00000004484	ENSBTAG00000004532
ENSBTAG00000004590	ENSBTAG00000004489	ENSBTAG00000004538
ENSBTAG00000004592	ENSBTAG00000004492	ENSBTAG00000004540
ENSBTAG00000004593	ENSBTAG00000004495	ENSBTAG00000004541
ENSBTAG00000004597	ENSBTAG00000004496	ENSBTAG00000004544
ENSBTAG00000004598	ENSBTAG00000004497	ENSBTAG00000004549
ENSBTAG00000004600	ENSBTAG00000004499	ENSBTAG00000004551
ENSBTAG00000004601	ENSBTAG00000004502	ENSBTAG00000004552
ENSBTAG00000004602	ENSBTAG00000004509	ENSBTAG00000004553
ENSBTAG00000004603	ENSBTAG00000004511	ENSBTAG00000004554
ENSBTAG00000004604	ENSBTAG00000004512	ENSBTAG00000004556
ENSBTAG00000004613	ENSBTAG00000004514	ENSBTAG00000004557
ENSBTAG00000004620	ENSBTAG00000004515	ENSBTAG00000004558
ENSBTAG00000004624	ENSBTAG00000004517	ENSBTAG00000004562
ENSBTAG00000004625	ENSBTAG00000004518	ENSBTAG00000004564
ENSBTAG00000004629	ENSBTAG00000004521	ENSBTAG00000004565
ENSBTAG00000004631	ENSBTAG00000004524	ENSBTAG00000004567
ENSBTAG00000004632	ENSBTAG00000004531	ENSBTAG00000004568
ENSBTAG00000004635	ENSBTAG00000004532	ENSBTAG00000004571
ENSBTAG00000004636	ENSBTAG00000004538	ENSBTAG00000004586
ENSBTAG00000004639	ENSBTAG00000004540	ENSBTAG00000004587
ENSBTAG00000004641	ENSBTAG00000004541	ENSBTAG00000004588
ENSBTAG00000004643	ENSBTAG00000004544	ENSBTAG00000004590
ENSBTAG00000004651	ENSBTAG00000004549	ENSBTAG00000004592
ENSBTAG00000004652	ENSBTAG00000004551	ENSBTAG00000004593
ENSBTAG00000004653	ENSBTAG00000004552	ENSBTAG00000004597
ENSBTAG00000004654	ENSBTAG00000004553	ENSBTAG00000004598
ENSBTAG00000004659	ENSBTAG00000004554	ENSBTAG00000004600
ENSBTAG00000004660	ENSBTAG00000004556	ENSBTAG00000004601
ENSBTAG00000004663	ENSBTAG00000004557	ENSBTAG00000004602
ENSBTAG00000004664	ENSBTAG00000004558	ENSBTAG00000004603
ENSBTAG00000004672	ENSBTAG00000004562	ENSBTAG00000004604
ENSBTAG00000004675	ENSBTAG00000004564	ENSBTAG00000004613
ENSBTAG00000004676	ENSBTAG00000004565	ENSBTAG00000004620
ENSBTAG00000004679	ENSBTAG00000004567	ENSBTAG00000004624
ENSBTAG00000004688	ENSBTAG00000004568	ENSBTAG00000004625
ENSBTAG00000004695	ENSBTAG00000004571	ENSBTAG00000004629
ENSBTAG00000004706	ENSBTAG00000004586	ENSBTAG00000004631
ENSBTAG00000004709	ENSBTAG00000004587	ENSBTAG00000004632
ENSBTAG00000004715	ENSBTAG00000004588	ENSBTAG00000004635
ENSBTAG00000004718	ENSBTAG00000004590	ENSBTAG00000004636
ENSBTAG00000004722	ENSBTAG00000004592	ENSBTAG00000004639
ENSBTAG00000004723	ENSBTAG00000004593	ENSBTAG00000004641
ENSBTAG00000004727	ENSBTAG00000004597	ENSBTAG00000004643
ENSBTAG00000004729	ENSBTAG00000004598	ENSBTAG00000004651
ENSBTAG00000004732	ENSBTAG00000004600	ENSBTAG00000004652
ENSBTAG00000004735	ENSBTAG00000004601	ENSBTAG00000004653
ENSBTAG00000004736	ENSBTAG00000004602	ENSBTAG00000004654
ENSBTAG00000004738	ENSBTAG00000004603	ENSBTAG00000004659
ENSBTAG00000004739	ENSBTAG00000004604	ENSBTAG00000004660
ENSBTAG00000004745	ENSBTAG00000004613	ENSBTAG00000004663
ENSBTAG00000004746	ENSBTAG00000004620	ENSBTAG00000004664
ENSBTAG00000004747	ENSBTAG00000004624	ENSBTAG00000004672
ENSBTAG00000004749	ENSBTAG00000004625	ENSBTAG00000004675
ENSBTAG00000004751	ENSBTAG00000004629	ENSBTAG00000004676
ENSBTAG00000004753	ENSBTAG00000004631	ENSBTAG00000004679
ENSBTAG00000004755	ENSBTAG00000004632	ENSBTAG00000004688
ENSBTAG00000004757	ENSBTAG00000004635	ENSBTAG00000004695
ENSBTAG00000004767	ENSBTAG00000004636	ENSBTAG00000004706
ENSBTAG00000004768	ENSBTAG00000004639	ENSBTAG00000004709
ENSBTAG00000004769	ENSBTAG00000004641	ENSBTAG00000004715
ENSBTAG00000004771	ENSBTAG00000004643	ENSBTAG00000004718
ENSBTAG00000004772	ENSBTAG00000004651	ENSBTAG00000004722
ENSBTAG00000004776	ENSBTAG00000004652	ENSBTAG00000004723
ENSBTAG00000004777	ENSBTAG00000004653	ENSBTAG00000004727
ENSBTAG00000004781	ENSBTAG00000004654	ENSBTAG00000004729
ENSBTAG00000004782	ENSBTAG00000004659	ENSBTAG00000004732
ENSBTAG00000004783	ENSBTAG00000004660	ENSBTAG00000004735
ENSBTAG00000004786	ENSBTAG00000004663	ENSBTAG00000004736
ENSBTAG00000004787	ENSBTAG00000004664	ENSBTAG00000004738
ENSBTAG00000004788	ENSBTAG00000004672	ENSBTAG00000004739
ENSBTAG00000004789	ENSBTAG00000004675	ENSBTAG00000004745
ENSBTAG00000004790	ENSBTAG00000004676	ENSBTAG00000004746
ENSBTAG00000004791	ENSBTAG00000004679	ENSBTAG00000004747
ENSBTAG00000004792	ENSBTAG00000004688	ENSBTAG00000004749
ENSBTAG00000004797	ENSBTAG00000004695	ENSBTAG00000004751
ENSBTAG00000004801	ENSBTAG00000004706	ENSBTAG00000004753
ENSBTAG00000004802	ENSBTAG00000004709	ENSBTAG00000004755
ENSBTAG00000004803	ENSBTAG00000004715	ENSBTAG00000004757
ENSBTAG00000004804	ENSBTAG00000004718	ENSBTAG00000004767
ENSBTAG00000004805	ENSBTAG00000004722	ENSBTAG00000004768
ENSBTAG00000004806	ENSBTAG00000004723	ENSBTAG00000004769
ENSBTAG00000004813	ENSBTAG00000004727	ENSBTAG00000004771
ENSBTAG00000004814	ENSBTAG00000004729	ENSBTAG00000004772
ENSBTAG00000004815	ENSBTAG00000004732	ENSBTAG00000004776
ENSBTAG00000004820	ENSBTAG00000004735	ENSBTAG00000004777
ENSBTAG00000004823	ENSBTAG00000004736	ENSBTAG00000004781
ENSBTAG00000004826	ENSBTAG00000004738	ENSBTAG00000004782
ENSBTAG00000004829	ENSBTAG00000004739	ENSBTAG00000004783
ENSBTAG00000004832	ENSBTAG00000004745	ENSBTAG00000004786
ENSBTAG00000004833	ENSBTAG00000004746	ENSBTAG00000004787
ENSBTAG00000004834	ENSBTAG00000004747	ENSBTAG00000004788
ENSBTAG00000004838	ENSBTAG00000004749	ENSBTAG00000004789
ENSBTAG00000004840	ENSBTAG00000004751	ENSBTAG00000004790
ENSBTAG00000004842	ENSBTAG00000004753	ENSBTAG00000004791
ENSBTAG00000004844	ENSBTAG00000004755	ENSBTAG00000004792
ENSBTAG00000004848	ENSBTAG00000004757	ENSBTAG00000004797
ENSBTAG00000004849	ENSBTAG00000004767	ENSBTAG00000004799
ENSBTAG00000004850	ENSBTAG00000004768	ENSBTAG00000004801
ENSBTAG00000004851	ENSBTAG00000004769	ENSBTAG00000004802
ENSBTAG00000004852	ENSBTAG00000004771	ENSBTAG00000004803
ENSBTAG00000004854	ENSBTAG00000004772	ENSBTAG00000004804
ENSBTAG00000004855	ENSBTAG00000004776	ENSBTAG00000004805
ENSBTAG00000004856	ENSBTAG00000004777	ENSBTAG00000004806
[truncated: 9,325 more rows]

## Sheet: Dietary dependent gene list
Lists of dietary dependent genes fed three diets
Concentration of grain
0	0.72	0.89
ENSBTAG00000008182	ENSBTAG00000009812	ENSBTAG00000003668
ENSBTAG00000005182	ENSBTAG00000006214	ENSBTAG00000009144
ENSBTAG00000019234	ENSBTAG00000006367	ENSBTAG00000005244
ENSBTAG00000015094	ENSBTAG00000011446	ENSBTAG00000021272
ENSBTAG00000034138	ENSBTAG00000012779	ENSBTAG00000025340
ENSBTAG00000012208	ENSBTAG00000002062	ENSBTAG00000010423
ENSBTAG00000022796	ENSBTAG00000018347	ENSBTAG00000020957
ENSBTAG00000005850	ENSBTAG00000005675	ENSBTAG00000018508
ENSBTAG00000019406	ENSBTAG00000047872	ENSBTAG00000006643
ENSBTAG00000022989	ENSBTAG00000007596	ENSBTAG00000017378
ENSBTAG00000037778	ENSBTAG00000005717	ENSBTAG00000020406
ENSBTAG00000001618	ENSBTAG00000037811	ENSBTAG00000015059
ENSBTAG00000046110	ENSBTAG00000008437	ENSBTAG00000009023
ENSBTAG00000017437	ENSBTAG00000044197	ENSBTAG00000001335
ENSBTAG00000027204	ENSBTAG00000017448	ENSBTAG00000019577
ENSBTAG00000042930	ENSBTAG00000003569	ENSBTAG00000013455
ENSBTAG00000030940	ENSBTAG00000009691	ENSBTAG00000007602
ENSBTAG00000004257	ENSBTAG00000047119	ENSBTAG00000039657
ENSBTAG00000019079	ENSBTAG00000018906	ENSBTAG00000026779
ENSBTAG00000023734	ENSBTAG00000007492	ENSBTAG00000020201
ENSBTAG00000011658	ENSBTAG00000020105	ENSBTAG00000002281
ENSBTAG00000000697	ENSBTAG00000003508	ENSBTAG00000016847
ENSBTAG00000000869	ENSBTAG00000010278	ENSBTAG00000014469
ENSBTAG00000031701	ENSBTAG00000015176	ENSBTAG00000013105
ENSBTAG00000001462	ENSBTAG00000015549	ENSBTAG00000014123
ENSBTAG00000043268	ENSBTAG00000013990	ENSBTAG00000020142
ENSBTAG00000009642	ENSBTAG00000034147	ENSBTAG00000018528
ENSBTAG00000018524	ENSBTAG00000004175	ENSBTAG00000015293
ENSBTAG00000018845	ENSBTAG00000000076	ENSBTAG00000005442
ENSBTAG00000011374	ENSBTAG00000011644	ENSBTAG00000011914
ENSBTAG00000012735	ENSBTAG00000000057	ENSBTAG00000016757
ENSBTAG00000016684	ENSBTAG00000001473	ENSBTAG00000046730
ENSBTAG00000042688	ENSBTAG00000011274	ENSBTAG00000014611
ENSBTAG00000019722	ENSBTAG00000013491	ENSBTAG00000013961
ENSBTAG00000010927	ENSBTAG00000046265	ENSBTAG00000020273
ENSBTAG00000015113	ENSBTAG00000046176	ENSBTAG00000005596
ENSBTAG00000046690	ENSBTAG00000010634	ENSBTAG00000019595
ENSBTAG00000021517	ENSBTAG00000006570	ENSBTAG00000026139
ENSBTAG00000011328	ENSBTAG00000014405	ENSBTAG00000010660
ENSBTAG00000006081	ENSBTAG00000001748	ENSBTAG00000016572
ENSBTAG00000030593	ENSBTAG00000011150	ENSBTAG00000026913
ENSBTAG00000039620	ENSBTAG00000005240	ENSBTAG00000008732
ENSBTAG00000013873	ENSBTAG00000032869	ENSBTAG00000020715
	ENSBTAG00000019738	ENSBTAG00000015802
	ENSBTAG00000008140	ENSBTAG00000008535
	ENSBTAG00000011011	ENSBTAG00000040477
	ENSBTAG00000012035	ENSBTAG00000022020
	ENSBTAG00000020699	ENSBTAG00000015655
	ENSBTAG00000030424	ENSBTAG00000020954
	ENSBTAG00000021960	ENSBTAG00000015151
	ENSBTAG00000021013	ENSBTAG00000001241
	ENSBTAG00000020745	ENSBTAG00000012694
	ENSBTAG00000040063	ENSBTAG00000040427
	ENSBTAG00000004281	ENSBTAG00000047975
	ENSBTAG00000018050	ENSBTAG00000005165
	ENSBTAG00000015226	ENSBTAG00000019834
	ENSBTAG00000038889	ENSBTAG00000012463
	ENSBTAG00000011246	ENSBTAG00000020369
	ENSBTAG00000046854	ENSBTAG00000040585
	ENSBTAG00000022922	ENSBTAG00000021145
	ENSBTAG00000012348	ENSBTAG00000044035
	ENSBTAG00000009775	ENSBTAG00000027201
	ENSBTAG00000006795	ENSBTAG00000039815
	ENSBTAG00000022762	ENSBTAG00000010270
	ENSBTAG00000003319	ENSBTAG00000003707
	ENSBTAG00000018578	ENSBTAG00000012262
	ENSBTAG00000039968	ENSBTAG00000015165
	ENSBTAG00000016381	ENSBTAG00000031696
	ENSBTAG00000018996	ENSBTAG00000017194
	ENSBTAG00000006143	ENSBTAG00000012824
	ENSBTAG00000039819	ENSBTAG00000039055
	ENSBTAG00000010641	ENSBTAG00000006388
	ENSBTAG00000034827	ENSBTAG00000016462
	ENSBTAG00000036260	ENSBTAG00000008530
	ENSBTAG00000011927	ENSBTAG00000012605
	ENSBTAG00000007393	ENSBTAG00000001492
	ENSBTAG00000011981	ENSBTAG00000015757
	ENSBTAG00000014667	ENSBTAG00000020561
	ENSBTAG00000015885	ENSBTAG00000004339
	ENSBTAG00000000279	ENSBTAG00000006720
	ENSBTAG00000000892	ENSBTAG00000025167
	ENSBTAG00000020420	ENSBTAG00000025308
	ENSBTAG00000004261	ENSBTAG00000004974
	ENSBTAG00000014001	ENSBTAG00000015311
	ENSBTAG00000022837	ENSBTAG00000031210
	ENSBTAG00000016062	ENSBTAG00000015355
	ENSBTAG00000011434	ENSBTAG00000008329
	ENSBTAG00000029897	ENSBTAG00000008336
	ENSBTAG00000021208	ENSBTAG00000019824
	ENSBTAG00000018724	ENSBTAG00000015656
	ENSBTAG00000034106	ENSBTAG00000011935
	ENSBTAG00000002936	ENSBTAG00000045692
	ENSBTAG00000006438	ENSBTAG00000015930
	ENSBTAG00000006595	ENSBTAG00000014031
	ENSBTAG00000009353	ENSBTAG00000047536
	ENSBTAG00000019375	ENSBTAG00000013133
	ENSBTAG00000004953	ENSBTAG00000014737
	ENSBTAG00000018671	ENSBTAG00000009489
	ENSBTAG00000022880	ENSBTAG00000046919
	ENSBTAG00000042504	ENSBTAG00000011310
	ENSBTAG00000020590	ENSBTAG00000014176
	ENSBTAG00000045067	ENSBTAG00000016373
	ENSBTAG00000027684
	ENSBTAG00000005951
	ENSBTAG00000033685
	ENSBTAG00000037679
	ENSBTAG00000009760
	ENSBTAG00000000699
	ENSBTAG00000043432
	ENSBTAG00000007593
	ENSBTAG00000026495
	ENSBTAG00000004034
	ENSBTAG00000017268
	ENSBTAG00000047794
	ENSBTAG00000019208
	ENSBTAG00000003893
	ENSBTAG00000016127
	ENSBTAG00000012955
	ENSBTAG00000023078

## Sheet: Dietary dependent gene function
Functional annotation of dietary dependent genes fed three diets using DAVID
Term		Counts	%	P value
0% grain diet dependent genes
GOTERM_BP_DIRECT	GO:0006955~immune response	3	9.375	0.011525
GOTERM_BP_DIRECT	GO:0006954~inflammatory response	3	9.375	0.0270551
72% grain diet dependent genes
GOTERM_BP_DIRECT	GO:0030198~extracellular matrix organization	4	4.0404	0.00942871
GOTERM_BP_DIRECT	GO:0070374~positive regulation of ERK1 and ERK2 cascade	4	4.0404	0.0309166
GOTERM_BP_DIRECT	GO:0006887~exocytosis	3	3.0303	0.0382428
GOTERM_BP_DIRECT	GO:1902254~negative regulation of intrinsic apoptotic signaling pathway by p53 class mediator	2	2.0202	0.0448383
89% grain diet dependent genes
GOTERM_BP_DIRECT	GO:0042787~protein ubiquitination involved in ubiquitin-dependent protein catabolic process	4	4.30108	0.0427247
GOTERM_BP_DIRECT	GO:0022617~extracellular matrix disassembly	2	2.15054	0.0467466

## Sheet: HGD highly expressed DE genes
Differentially expressed genes that highly expressed in high grain diets (72% vs. 0% and 89% vs. 0%)
Gene ID	Log2FC	Log2RPM	P Value	FDR
72% grain diet enriched genes (72% vs. 0%)
ENSBTAG00000037526	1.84	7.67	1.61e-62	9.92e-59
ENSBTAG00000014906	1.82	3.33	1.21e-54	4.98e-51
ENSBTAG00000009014	1.8	4.1	9.45e-72	1.16e-67
ENSBTAG00000005377	1.53	2.4	1.39e-19	7.28e-17
ENSBTAG00000006453	1.47	4.26	3.69e-57	1.82e-53
ENSBTAG00000047676	1.43	1.29	6.78e-12	1.31e-09
ENSBTAG00000035171	1.42	6.12	1.66e-77	4.09e-73
ENSBTAG00000015549	1.34	0.87	3.98e-10	5.35e-08
ENSBTAG00000015089	1.29	6.26	2.29e-47	7.05e-44
ENSBTAG00000015362	1.29	1.28	7.13e-08	5.55e-06
ENSBTAG00000030646	1.29	2.74	3.75e-16	1.34e-13
ENSBTAG00000015307	1.28	1.78	2.03e-13	4.9e-11
ENSBTAG00000021466	1.28	8.81	4.61e-45	1.26e-41
ENSBTAG00000030190	1.23	5.37	4.96e-54	1.75e-50
ENSBTAG00000007331	1.22	1.4	3.07e-09	3.46e-07
ENSBTAG00000013472	1.19	7.79	1.44e-38	3.23e-35
ENSBTAG00000015441	1.18	2.14	8.5e-11	1.35e-08
ENSBTAG00000012994	1.17	1.56	4.54e-09	4.86e-07
ENSBTAG00000013103	1.17	7.82	3.2e-36	5.63e-33
ENSBTAG00000005250	1.15	3.28	7.19e-21	4.31e-18
ENSBTAG00000006214	1.14	1.94	1.72e-10	2.51e-08
ENSBTAG00000013674	1.12	1.52	1.03e-07	7.63e-06
ENSBTAG00000008140	1.08	0.73	2.95e-07	1.94e-05
ENSBTAG00000008380	1.08	0.88	4.05e-07	2.53e-05
ENSBTAG00000011274	1.06	0.84	7.39e-06	0.000309
ENSBTAG00000016208	1.06	4.92	1.04e-34	1.7e-31
ENSBTAG00000008036	1.05	2	3.93e-08	3.33e-06
ENSBTAG00000015739	1.05	4.24	1.25e-36	2.37e-33
ENSBTAG00000031631	1.05	1.81	1.81e-06	9.27e-05
ENSBTAG00000047998	1.05	4.17	1.74e-31	2.39e-28
ENSBTAG00000013283	1.03	1.64	1.38e-06	7.38e-05
ENSBTAG00000015326	1.03	3.1	2.03e-10	2.9e-08
ENSBTAG00000015582	1.03	5.61	8.05e-28	8.25e-25
ENSBTAG00000005141	1.02	0.91	1.02e-06	5.77e-05
ENSBTAG00000012849	1.02	6.14	2.43e-31	3.14e-28
ENSBTAG00000008092	1	2.3	1.68e-08	1.57e-06
ENSBTAG00000026966	1	0.96	3.52e-06	0.000165
ENSBTAG00000021945	0.99	3.29	8.5e-17	3.43e-14
ENSBTAG00000004094	0.98	3.5	3.69e-18	1.65e-15
ENSBTAG00000022150	0.98	3.72	2.36e-19	1.16e-16
ENSBTAG00000037539	0.98	1.83	7.46e-08	5.74e-06
ENSBTAG00000010641	0.97	0.56	1.37e-06	7.36e-05
ENSBTAG00000011824	0.97	2.91	1.82e-13	4.44e-11
ENSBTAG00000011802	0.96	6.08	1.27e-29	1.42e-26
ENSBTAG00000015511	0.96	3.42	3.17e-14	8.38e-12
ENSBTAG00000020056	0.96	4.96	7.04e-37	1.44e-33
ENSBTAG00000019269	0.94	5.72	1.9e-30	2.22e-27
ENSBTAG00000012100	0.93	1.35	1.64e-06	8.61e-05
ENSBTAG00000044073	0.93	1.94	1.72e-07	1.21e-05
ENSBTAG00000020221	0.92	2.81	4.34e-09	4.68e-07
ENSBTAG00000019792	0.91	2.8	3.48e-09	3.86e-07
ENSBTAG00000001609	0.9	1.79	1.42e-05	0.000547
ENSBTAG00000011324	0.9	1.97	1.49e-06	7.9e-05
ENSBTAG00000004905	0.89	6.1	1.38e-25	1.13e-22
ENSBTAG00000008437	0.89	1.22	1.64e-05	0.000618
ENSBTAG00000012897	0.89	3.06	9.81e-11	1.53e-08
ENSBTAG00000013537	0.89	1.95	1.87e-06	9.57e-05
ENSBTAG00000014835	0.89	8.24	2.06e-23	1.54e-20
ENSBTAG00000000706	0.88	2.11	2.25e-07	1.54e-05
ENSBTAG00000006080	0.88	1.78	3.06e-05	0.00107
ENSBTAG00000025035	0.88	1.94	6.31e-06	0.00027
ENSBTAG00000004263	0.87	2.42	1.06e-07	7.81e-06
ENSBTAG00000011338	0.87	2.65	1.07e-07	7.84e-06
ENSBTAG00000017450	0.87	1.75	4.63e-05	0.00153
ENSBTAG00000020880	0.87	1.23	1.27e-05	0.000499
ENSBTAG00000006452	0.86	5.29	7.75e-24	6.15e-21
ENSBTAG00000012150	0.85	1.27	0.000167	0.00441
ENSBTAG00000020243	0.85	2.26	9.75e-08	7.3e-06
ENSBTAG00000021023	0.85	1.44	8.38e-05	0.00248
ENSBTAG00000026400	0.85	4.61	1.85e-19	9.31e-17
ENSBTAG00000001097	0.84	1.13	8.85e-05	0.00258
ENSBTAG00000010179	0.84	3.16	2.77e-10	3.81e-08
ENSBTAG00000019417	0.84	1.32	7.92e-05	0.00239
ENSBTAG00000001395	0.83	2.56	3.96e-07	2.49e-05
ENSBTAG00000008300	0.83	6.18	9.47e-26	8.04e-23
ENSBTAG00000008688	0.83	1.54	3.74e-05	0.00127
ENSBTAG00000010689	0.83	1.81	2.68e-05	0.000956
ENSBTAG00000007244	0.82	3.07	5.65e-10	7.24e-08
ENSBTAG00000008352	0.82	1.62	2.09e-05	0.000765
ENSBTAG00000009150	0.82	2.43	3.87e-06	0.00018
ENSBTAG00000021827	0.82	1.29	0.000115	0.00322
ENSBTAG00000021960	0.82	0.77	8.72e-05	0.00256
ENSBTAG00000005576	0.81	1.95	3.33e-05	0.00114
ENSBTAG00000006779	0.81	2.22	6.7e-06	0.000286
ENSBTAG00000011454	0.81	2.79	2.4e-07	1.63e-05
ENSBTAG00000016881	0.81	2.95	5.48e-10	7.1e-08
ENSBTAG00000018669	0.81	3.67	1.14e-10	1.73e-08
ENSBTAG00000021483	0.81	1.56	0.00011	0.00309
ENSBTAG00000024449	0.81	4.35	1.87e-18	8.86e-16
ENSBTAG00000000076	0.8	0.96	2.33e-05	0.000842
ENSBTAG00000027444	0.8	1.81	1.31e-05	0.000512
ENSBTAG00000033690	0.8	0.79	0.000449	0.00979
ENSBTAG00000002278	0.79	4.19	2.75e-19	1.33e-16
ENSBTAG00000002606	0.79	5.39	4.16e-22	2.7e-19
ENSBTAG00000008817	0.79	3.24	5.34e-10	6.96e-08
ENSBTAG00000010161	0.79	2.33	0.000135	0.00366
ENSBTAG00000010229	0.79	3.48	2.94e-12	5.98e-10
ENSBTAG00000013990	0.79	1.01	0.0001	0.00287
ENSBTAG00000019819	0.79	1.26	0.000379	0.00857
ENSBTAG00000020528	0.79	3.67	2.64e-12	5.51e-10
ENSBTAG00000027020	0.79	5.82	2.28e-22	1.56e-19
ENSBTAG00000011412	0.78	5.11	5.5e-22	3.47e-19
ENSBTAG00000012708	0.78	2.93	6.44e-08	5.08e-06
ENSBTAG00000019517	0.78	3.99	6.69e-17	2.75e-14
ENSBTAG00000001116	0.77	4.25	2.7e-18	1.23e-15
ENSBTAG00000004066	0.77	1.07	0.000418	0.00929
ENSBTAG00000014567	0.77	3.5	3.08e-12	6.21e-10
ENSBTAG00000020342	0.77	3.31	3.31e-11	5.74e-09
ENSBTAG00000025210	0.77	5.19	6.71e-20	3.59e-17
ENSBTAG00000034147	0.77	1	0.000306	0.00724
ENSBTAG00000000575	0.76	5.83	5.33e-31	6.56e-28
ENSBTAG00000002062	0.76	1.64	0.000197	0.00505
ENSBTAG00000010661	0.76	2.5	4.24e-07	2.62e-05
ENSBTAG00000011150	0.76	0.88	0.000414	0.00925
ENSBTAG00000031503	0.76	2.32	8.23e-05	0.00246
ENSBTAG00000033642	0.76	1.69	0.000273	0.00658
ENSBTAG00000005670	0.75	4.07	2.25e-14	6.1e-12
ENSBTAG00000009086	0.75	2.45	1.99e-06	0.000101
ENSBTAG00000009835	0.75	4.47	5.84e-20	3.19e-17
ENSBTAG00000016312	0.75	7.36	2.58e-13	6.15e-11
ENSBTAG00000020984	0.75	2.38	3.34e-05	0.00115
ENSBTAG00000022155	0.75	5.09	3.5e-22	2.33e-19
ENSBTAG00000044001	0.75	1.2	0.000759	0.0148
ENSBTAG00000017769	0.74	0.79	0.000948	0.0178
ENSBTAG00000018347	0.74	1.45	0.000643	0.0131
ENSBTAG00000021282	0.74	1.69	0.000468	0.0101
ENSBTAG00000024340	0.74	1.47	0.000301	0.00714
ENSBTAG00000007596	0.73	1.42	0.00042	0.00933
ENSBTAG00000007898	0.73	0.84	0.000353	0.00805
ENSBTAG00000010821	0.73	1.98	6.87e-05	0.00212
ENSBTAG00000012944	0.73	2.14	0.000104	0.00296
ENSBTAG00000039954	0.73	1.34	0.000994	0.0185
ENSBTAG00000003581	0.72	1.37	8.34e-05	0.00247
ENSBTAG00000003835	0.72	2.01	0.000131	0.00357
ENSBTAG00000011847	0.72	4.06	1.03e-15	3.47e-13
ENSBTAG00000018213	0.72	1.53	0.00106	0.0194
ENSBTAG00000021673	0.72	2.54	8.29e-05	0.00247
ENSBTAG00000021799	0.72	2.71	7.95e-06	0.000328
ENSBTAG00000000781	0.71	1.78	0.00011	0.00309
ENSBTAG00000002319	0.71	3.92	4.64e-16	1.61e-13
ENSBTAG00000006688	0.71	3.31	3.43e-09	3.83e-07
ENSBTAG00000008504	0.71	2.21	8.19e-05	0.00246
ENSBTAG00000008587	0.71	2.7	9.33e-06	0.00038
ENSBTAG00000011888	0.71	1.85	0.000483	0.0104
ENSBTAG00000013822	0.71	1.29	0.000913	0.0172
ENSBTAG00000014773	0.71	3.57	2.79e-09	3.18e-07
ENSBTAG00000014912	0.71	4.85	2.05e-22	1.44e-19
ENSBTAG00000045955	0.71	1.16	0.00112	0.0203
ENSBTAG00000003498	0.7	6.41	3.59e-15	1.09e-12
ENSBTAG00000006729	0.7	2.99	8.14e-07	4.7e-05
ENSBTAG00000008814	0.7	1.08	0.000772	0.015
ENSBTAG00000026461	0.7	1.56	0.000538	0.0114
ENSBTAG00000005299	0.69	1.57	0.000197	0.00505
ENSBTAG00000008203	0.69	7.28	2.65e-13	6.28e-11
ENSBTAG00000011246	0.69	0.79	0.000547	0.0116
ENSBTAG00000012237	0.69	4.35	1.5e-16	5.68e-14
ENSBTAG00000014614	0.69	5.63	2.41e-20	1.35e-17
ENSBTAG00000019807	0.69	4.54	2.11e-14	5.84e-12
ENSBTAG00000005716	0.68	1.22	0.00144	0.0247
ENSBTAG00000006835	0.68	3.28	2.98e-07	1.96e-05
ENSBTAG00000007492	0.68	1.13	0.00141	0.0243
ENSBTAG00000021681	0.68	1.3	0.00262	0.0389
ENSBTAG00000047103	0.68	2.84	2.91e-05	0.00102
ENSBTAG00000005607	0.67	2.2	0.000426	0.00942
ENSBTAG00000010082	0.67	5.64	6.09e-16	2.08e-13
ENSBTAG00000011424	0.67	4.13	5.31e-14	1.38e-11
ENSBTAG00000018003	0.67	1.42	0.00142	0.0243
ENSBTAG00000019866	0.67	3.17	3.82e-07	2.42e-05
ENSBTAG00000031866	0.67	2.83	1.73e-05	0.000648
ENSBTAG00000046981	0.67	2.61	0.000147	0.00397
ENSBTAG00000009789	0.66	1.72	0.000422	0.00936
ENSBTAG00000012615	0.66	1.74	0.00356	0.0488
ENSBTAG00000019097	0.66	2.05	0.00112	0.0203
ENSBTAG00000021582	0.66	4.5	7.94e-12	1.52e-09
ENSBTAG00000037559	0.66	8.2	3.94e-11	6.64e-09
ENSBTAG00000001343	0.65	1.89	0.00249	0.0375
ENSBTAG00000004280	0.65	3.81	3.44e-09	3.83e-07
ENSBTAG00000006158	0.65	1.58	0.00148	0.0251
ENSBTAG00000009035	0.65	3.23	5.71e-06	0.00025
ENSBTAG00000017473	0.65	2.71	0.000107	0.00303
ENSBTAG00000020961	0.65	2.23	0.000314	0.00737
ENSBTAG00000001595	0.64	4.09	1.18e-11	2.19e-09
ENSBTAG00000001826	0.64	4.46	1.13e-12	2.45e-10
ENSBTAG00000004789	0.64	3.46	1.07e-08	1.05e-06
ENSBTAG00000019368	0.64	4.96	2.85e-14	7.64e-12
ENSBTAG00000020717	0.64	1.1	0.00257	0.0383
ENSBTAG00000031217	0.64	2.51	0.000566	0.0118
ENSBTAG00000001385	0.63	1.1	0.0024	0.0366
ENSBTAG00000002211	0.63	3.08	1.09e-05	0.000433
ENSBTAG00000003580	0.63	2.88	0.000302	0.00716
ENSBTAG00000003832	0.63	1.36	0.00198	0.0315
ENSBTAG00000003836	0.63	1.75	0.00338	0.047
ENSBTAG00000005137	0.63	1.16	0.00268	0.0396
ENSBTAG00000011327	0.63	1.87	0.00202	0.032
ENSBTAG00000011680	0.63	5.13	3.34e-15	1.04e-12
ENSBTAG00000012482	0.63	5.17	3.88e-16	1.36e-13
ENSBTAG00000015794	0.63	3.25	1.6e-06	8.38e-05
ENSBTAG00000002562	0.62	4	8.32e-10	1.04e-07
ENSBTAG00000006860	0.62	1.68	0.00201	0.0319
ENSBTAG00000012496	0.62	2.29	0.00192	0.0308
ENSBTAG00000015433	0.62	1.24	0.00328	0.046
ENSBTAG00000016534	0.62	3.53	1.89e-07	1.32e-05
ENSBTAG00000017531	0.62	3.71	2.38e-08	2.13e-06
ENSBTAG00000017540	0.62	1.29	0.00368	0.0499
ENSBTAG00000018052	0.62	5.37	7.41e-14	1.88e-11
ENSBTAG00000019375	0.62	0.55	0.00262	0.0389
ENSBTAG00000020363	0.62	6.12	2.8e-12	5.79e-10
ENSBTAG00000023745	0.62	3.23	1.06e-07	7.79e-06
ENSBTAG00000039812	0.62	2.58	0.000967	0.0181
ENSBTAG00000048011	0.62	2.95	6.78e-05	0.0021
ENSBTAG00000000061	0.61	4.28	1.65e-10	2.43e-08
ENSBTAG00000001027	0.61	6.49	7.76e-11	1.24e-08
ENSBTAG00000004115	0.61	7.62	1.99e-10	2.87e-08
ENSBTAG00000012088	0.61	5.85	1.37e-14	3.87e-12
ENSBTAG00000012514	0.61	2.31	0.000321	0.00747
ENSBTAG00000013760	0.61	3.41	1.88e-06	9.58e-05
ENSBTAG00000014548	0.61	1.57	0.000886	0.0168
ENSBTAG00000016514	0.61	1.27	0.00312	0.0444
ENSBTAG00000018724	0.61	0.61	0.0036	0.0492
ENSBTAG00000031575	0.61	5.3	5.73e-15	1.66e-12
ENSBTAG00000032092	0.61	3.71	6.86e-08	5.36e-06
ENSBTAG00000032839	0.61	1.66	0.00273	0.0402
ENSBTAG00000004869	0.6	4.51	3.83e-11	6.5e-09
ENSBTAG00000005863	0.6	4.21	1.32e-12	2.85e-10
ENSBTAG00000007116	0.6	5.67	7.68e-13	1.73e-10
ENSBTAG00000007842	0.6	4.42	3.57e-11	6.11e-09
ENSBTAG00000011647	0.6	3.71	5.72e-08	4.6e-06
ENSBTAG00000014665	0.6	3.51	4.23e-07	2.62e-05
ENSBTAG00000018364	0.6	1.57	0.00241	0.0366
ENSBTAG00000020535	0.6	3.4	4.41e-06	0.000202
ENSBTAG00000044153	0.6	3.91	3.77e-09	4.14e-07
ENSBTAG00000005129	0.59	2.39	0.00347	0.0479
ENSBTAG00000005708	0.59	2.75	0.0006	0.0124
ENSBTAG00000006743	0.59	5.58	1.56e-11	2.85e-09
ENSBTAG00000013831	0.59	5.65	1.08e-27	1.03e-24
ENSBTAG00000014357	0.59	2.48	0.000359	0.00816
ENSBTAG00000018647	0.59	4.12	9.77e-10	1.21e-07
ENSBTAG00000019262	0.59	5.69	2.52e-10	3.5e-08
ENSBTAG00000021176	0.59	2.73	0.000281	0.00675
ENSBTAG00000021220	0.59	4.52	1.56e-13	3.88e-11
ENSBTAG00000033441	0.59	2.59	0.00146	0.0249
89% grain diet enriched genes (89% vs. 0%)
ENSBTAG00000037526	1.98	7.79	4.63e-92	3.8e-88
ENSBTAG00000006453	1.96	4.63	3.99e-109	9.82e-105
ENSBTAG00000009014	1.9	4.17	1.2e-95	1.47e-91
ENSBTAG00000015307	1.78	2.15	5.88e-25	4.39e-22
ENSBTAG00000026966	1.59	1.37	7.35e-15	1.81e-12
ENSBTAG00000017450	1.42	2.12	6.18e-16	1.71e-13
ENSBTAG00000005596	1.41	0.88	3.29e-11	4.48e-09
ENSBTAG00000020142	1.27	1.05	1.54e-10	1.83e-08
ENSBTAG00000014906	1.26	2.92	1.34e-17	4.58e-15
ENSBTAG00000020273	1.23	0.95	7.46e-11	9.46e-09
ENSBTAG00000015165	1.23	0.62	2.2e-10	2.48e-08
ENSBTAG00000015582	1.23	5.73	1.77e-35	2.72e-32
ENSBTAG00000006452	1.21	5.53	1.38e-47	3.77e-44
ENSBTAG00000020707	1.21	2.82	8.67e-16	2.29e-13
ENSBTAG00000015757	1.17	0.56	1.85e-09	1.71e-07
ENSBTAG00000012694	1.16	0.76	1.46e-08	1.08e-06
ENSBTAG00000014123	1.15	1.09	1.35e-10	1.63e-08
ENSBTAG00000001395	1.15	2.76	8.97e-17	2.76e-14
ENSBTAG00000017378	1.15	1.66	5.61e-08	3.64e-06
ENSBTAG00000024688	1.12	1.37	3.82e-09	3.36e-07
ENSBTAG00000008203	1.1	7.55	9.02e-33	1.17e-29
ENSBTAG00000009023	1.09	1.66	1.3e-10	1.58e-08
ENSBTAG00000030646	1.09	2.62	2.58e-12	4.21e-10
ENSBTAG00000005377	1.09	2.11	1.4e-10	1.68e-08
ENSBTAG00000019264	1.09	2.76	7.45e-17	2.38e-14
ENSBTAG00000011896	1.08	5.79	5.93e-38	9.73e-35
ENSBTAG00000005141	1.07	0.95	7.78e-08	4.82e-06
ENSBTAG00000004414	1.05	3.2	6.97e-17	2.26e-14
ENSBTAG00000009789	1.05	1.97	2.1e-10	2.4e-08
ENSBTAG00000025035	1.03	2.05	5.9e-09	4.91e-07
ENSBTAG00000004964	1.03	1.86	6.76e-10	6.99e-08
ENSBTAG00000047676	1.02	1.02	9.99e-07	4.58e-05
ENSBTAG00000020221	1.01	2.88	1.67e-12	2.76e-10
ENSBTAG00000003581	1.01	1.55	6.26e-09	5.14e-07
ENSBTAG00000026232	1.01	2.3	4.1e-10	4.39e-08
ENSBTAG00000019472	1.01	1.85	6.28e-09	5.14e-07
ENSBTAG00000015059	1.01	1.7	8.12e-07	3.82e-05
ENSBTAG00000021272	1	2.26	1.87e-08	1.35e-06
ENSBTAG00000012994	1	1.45	2.47e-06	0.000103
ENSBTAG00000040350	1	2.01	7.18e-09	5.78e-07
ENSBTAG00000021000	0.99	1.33	2.1e-07	1.16e-05
ENSBTAG00000016782	0.99	2.38	2.47e-10	2.77e-08
ENSBTAG00000004066	0.99	1.22	8.83e-07	4.11e-05
ENSBTAG00000035171	0.99	5.83	6.25e-39	1.18e-35
ENSBTAG00000016462	0.98	0.64	1.46e-06	6.44e-05
ENSBTAG00000002020	0.98	1.57	2.45e-07	1.33e-05
ENSBTAG00000019155	0.98	2.28	9.37e-10	9.42e-08
ENSBTAG00000005773	0.98	4.17	2.79e-32	3.27e-29
ENSBTAG00000023867	0.98	1.28	2.3e-07	1.25e-05
ENSBTAG00000018035	0.97	2.65	1.07e-12	1.85e-10
ENSBTAG00000021466	0.97	8.62	1.72e-23	1.17e-20
ENSBTAG00000022733	0.97	1.94	1.15e-10	1.43e-08
ENSBTAG00000008380	0.97	0.82	1.63e-06	7.16e-05
ENSBTAG00000013961	0.96	1.05	7.05e-07	3.39e-05
ENSBTAG00000000737	0.96	2.21	3.65e-09	3.23e-07
ENSBTAG00000016757	0.96	1.08	1.34e-08	1e-06
ENSBTAG00000013283	0.95	1.59	6.83e-07	3.3e-05
ENSBTAG00000007288	0.95	1.53	2.42e-08	1.7e-06
ENSBTAG00000019900	0.95	1.76	1.18e-07	7e-06
ENSBTAG00000008092	0.94	2.28	5.74e-09	4.81e-07
ENSBTAG00000018199	0.94	1.72	6.95e-06	0.00025
ENSBTAG00000012849	0.94	6.09	7.15e-26	5.87e-23
ENSBTAG00000005250	0.94	3.15	2.05e-13	4.17e-11
ENSBTAG00000015362	0.93	1.09	1.76e-05	0.000555
ENSBTAG00000013822	0.92	1.42	1.01e-05	0.000344
ENSBTAG00000019376	0.92	1.98	4.96e-07	2.48e-05
ENSBTAG00000008688	0.91	1.6	5.55e-06	0.000205
ENSBTAG00000019517	0.91	4.07	2.89e-21	1.58e-18
ENSBTAG00000024340	0.91	1.58	3.58e-06	0.000143
ENSBTAG00000014469	0.91	1.2	1.73e-05	0.000549
ENSBTAG00000019124	0.91	3.87	3.42e-21	1.83e-18
ENSBTAG00000009144	0.9	2.78	2.07e-13	4.18e-11
ENSBTAG00000026913	0.9	0.95	3.68e-06	0.000146
ENSBTAG00000039815	0.89	0.74	1.23e-05	0.000409
ENSBTAG00000011824	0.89	2.88	1.41e-10	1.68e-08
ENSBTAG00000019929	0.89	3.53	1.7e-16	5.11e-14
ENSBTAG00000030671	0.89	4.04	3.33e-25	2.56e-22
ENSBTAG00000033690	0.89	0.84	4.11e-05	0.00116
ENSBTAG00000013455	0.89	1.44	1.54e-06	6.78e-05
ENSBTAG00000013103	0.89	7.64	2.04e-19	9.12e-17
ENSBTAG00000021023	0.88	1.47	1.56e-05	0.000501
ENSBTAG00000017745	0.88	4.19	1.76e-23	1.17e-20
ENSBTAG00000002606	0.88	5.45	1.7e-27	1.55e-24
ENSBTAG00000017473	0.88	2.86	1.53e-09	1.44e-07
ENSBTAG00000015930	0.88	0.47	1.81e-05	0.00057
ENSBTAG00000047998	0.87	4.07	1.85e-19	8.42e-17
ENSBTAG00000007062	0.87	6.96	1.5e-25	1.2e-22
ENSBTAG00000004263	0.87	2.43	1.1e-08	8.46e-07
ENSBTAG00000004094	0.87	3.43	1.95e-12	3.2e-10
ENSBTAG00000011589	0.87	1.84	3.15e-06	0.000128
ENSBTAG00000013472	0.87	7.59	6.35e-18	2.3e-15
ENSBTAG00000016208	0.87	4.8	2.25e-21	1.29e-18
ENSBTAG00000013116	0.86	1.12	7.01e-05	0.00186
ENSBTAG00000020661	0.86	3.2	3.34e-11	4.52e-09
ENSBTAG00000014074	0.85	2.46	1.52e-08	1.13e-06
ENSBTAG00000005137	0.85	1.29	1.6e-05	0.000513
ENSBTAG00000006893	0.84	1.64	6.04e-06	0.000222
ENSBTAG00000004413	0.84	3.51	3.58e-14	7.73e-12
ENSBTAG00000012624	0.84	2.55	1.1e-07	6.54e-06
ENSBTAG00000005439	0.83	1.36	3.59e-05	0.00104
ENSBTAG00000006138	0.83	4.25	1.19e-20	5.96e-18
ENSBTAG00000004905	0.83	6.07	1.29e-21	7.92e-19
ENSBTAG00000015539	0.82	2.41	1.01e-07	6.05e-06
ENSBTAG00000015089	0.82	5.96	2.83e-20	1.37e-17
ENSBTAG00000013674	0.82	1.33	0.00017	0.00391
ENSBTAG00000021945	0.82	3.18	4.32e-10	4.6e-08
ENSBTAG00000004869	0.81	4.63	5.23e-23	3.3e-20
ENSBTAG00000039657	0.81	1.4	0.000855	0.0148
ENSBTAG00000011338	0.81	2.62	4.35e-07	2.2e-05
ENSBTAG00000000233	0.81	4.04	1.92e-17	6.48e-15
ENSBTAG00000022150	0.8	3.62	6.97e-13	1.27e-10
ENSBTAG00000046553	0.8	1.59	2.6e-05	0.000789
ENSBTAG00000040061	0.8	1.68	5.48e-05	0.0015
ENSBTAG00000047293	0.8	2.42	1.58e-07	9.09e-06
ENSBTAG00000015238	0.8	7.06	7.65e-19	3.25e-16
ENSBTAG00000030190	0.8	5.09	8.63e-21	4.43e-18
ENSBTAG00000007116	0.8	5.79	4.16e-21	2.18e-18
ENSBTAG00000020042	0.8	1.9	8.67e-06	0.000303
ENSBTAG00000005861	0.79	2.14	5.85e-07	2.87e-05
ENSBTAG00000019792	0.79	2.73	1.78e-07	1.01e-05
ENSBTAG00000006729	0.79	3.04	9.22e-10	9.3e-08
ENSBTAG00000044007	0.79	2.31	1.31e-05	0.000432
ENSBTAG00000008036	0.79	1.85	1.27e-05	0.000421
ENSBTAG00000007329	0.79	1.42	0.000127	0.00308
ENSBTAG00000011847	0.79	4.1	5.1e-18	1.96e-15
ENSBTAG00000013790	0.79	4.94	6.24e-20	2.95e-17
ENSBTAG00000047129	0.79	1.44	0.000759	0.0135
ENSBTAG00000012180	0.78	1.04	0.000325	0.0069
ENSBTAG00000048159	0.78	2.58	4.71e-08	3.1e-06
ENSBTAG00000012463	0.78	0.84	0.000116	0.00286
ENSBTAG00000004440	0.78	4.85	3.53e-18	1.43e-15
ENSBTAG00000007331	0.78	1.12	0.000234	0.00517
ENSBTAG00000013204	0.78	4.48	7.84e-20	3.64e-17
ENSBTAG00000001826	0.77	4.54	2.45e-21	1.37e-18
ENSBTAG00000012371	0.77	3.3	6.98e-11	8.9e-09
ENSBTAG00000010457	0.77	1.55	0.000192	0.00435
ENSBTAG00000047103	0.77	2.9	2.04e-08	1.45e-06
ENSBTAG00000002281	0.77	1.28	0.000192	0.00434
ENSBTAG00000007731	0.77	2.84	2.32e-08	1.64e-06
ENSBTAG00000005376	0.77	2.84	2.76e-07	1.48e-05
ENSBTAG00000015739	0.76	4.07	7.55e-18	2.69e-15
ENSBTAG00000018213	0.76	1.56	0.000165	0.00382
ENSBTAG00000014387	0.76	2.74	3.18e-08	2.17e-06
ENSBTAG00000044001	0.75	1.2	0.000346	0.00726
ENSBTAG00000022808	0.75	2	1.57e-05	0.000504
ENSBTAG00000003855	0.75	1.89	3.95e-05	0.00112
ENSBTAG00000010175	0.75	3.19	1.92e-10	2.23e-08
ENSBTAG00000013621	0.75	3.17	2.06e-09	1.89e-07
ENSBTAG00000009117	0.75	0.94	0.000323	0.00688
ENSBTAG00000014248	0.75	2.97	1.32e-08	9.96e-07
ENSBTAG00000023464	0.74	0.64	0.00083	0.0145
ENSBTAG00000009778	0.74	2.72	1.76e-07	1e-05
ENSBTAG00000007602	0.73	1.46	4.4e-05	0.00123
ENSBTAG00000025210	0.73	5.17	1.66e-18	6.92e-16
ENSBTAG00000039296	0.73	2.03	9.03e-06	0.000314
ENSBTAG00000017682	0.73	3.53	7.75e-11	9.79e-09
ENSBTAG00000019350	0.72	2.98	2.72e-07	1.46e-05
ENSBTAG00000016078	0.72	1.47	0.00013	0.00312
ENSBTAG00000019819	0.72	1.22	0.000917	0.0157
ENSBTAG00000013537	0.72	1.85	2.55e-05	0.000773
ENSBTAG00000014615	0.72	4.09	1.22e-13	2.54e-11
ENSBTAG00000019289	0.72	2.17	1.88e-05	0.00059
ENSBTAG00000020056	0.72	4.81	5.56e-18	2.08e-15
ENSBTAG00000011197	0.72	3.17	6.39e-09	5.21e-07
ENSBTAG00000015511	0.72	3.27	1.54e-06	6.77e-05
ENSBTAG00000012560	0.71	3.39	9.45e-10	9.46e-08
ENSBTAG00000017140	0.71	1.57	0.000603	0.0112
ENSBTAG00000008587	0.71	2.7	4.73e-06	0.000179
ENSBTAG00000020363	0.71	6.18	7.84e-17	2.47e-14
ENSBTAG00000008902	0.71	2.42	4.37e-05	0.00122
ENSBTAG00000038434	0.71	2.75	1.73e-06	7.54e-05
ENSBTAG00000005754	0.7	4.39	1.64e-14	3.82e-12
ENSBTAG00000031631	0.7	1.6	0.00065	0.0119
ENSBTAG00000000770	0.7	2.99	3.64e-07	1.87e-05
ENSBTAG00000019595	0.7	1.09	0.00326	0.0424
ENSBTAG00000018669	0.7	3.61	3.85e-09	3.36e-07
ENSBTAG00000021968	0.7	1.11	0.000398	0.00813
ENSBTAG00000018332	0.7	3.32	4.12e-09	3.56e-07
ENSBTAG00000019304	0.7	4.55	1.27e-14	3.02e-12
ENSBTAG00000008352	0.7	1.55	0.000195	0.0044
ENSBTAG00000026836	0.69	2.35	4.06e-05	0.00115
ENSBTAG00000008814	0.69	1.08	0.00131	0.021
ENSBTAG00000008253	0.69	3.82	4.73e-11	6.29e-09
ENSBTAG00000015326	0.68	2.9	1.74e-05	0.000549
ENSBTAG00000005445	0.68	4.48	8.75e-18	3.08e-15
ENSBTAG00000009598	0.68	1.75	0.000474	0.00929
ENSBTAG00000020561	0.68	0.72	0.00155	0.0239
ENSBTAG00000018528	0.68	1.23	0.000743	0.0133
ENSBTAG00000011155	0.68	5.5	8.75e-17	2.73e-14
ENSBTAG00000017531	0.68	3.74	3.76e-10	4.07e-08
ENSBTAG00000010989	0.68	4.82	9.88e-15	2.38e-12
ENSBTAG00000019807	0.67	4.53	9.28e-13	1.62e-10
ENSBTAG00000033735	0.67	3.57	1.35e-09	1.28e-07
ENSBTAG00000003726	0.67	2	0.000373	0.0077
ENSBTAG00000014567	0.67	3.44	9.12e-09	7.18e-07
ENSBTAG00000032603	0.67	3.25	2.41e-07	1.3e-05
ENSBTAG00000002103	0.67	2.73	2.95e-05	0.000872
ENSBTAG00000019855	0.67	3.98	5.94e-13	1.13e-10
ENSBTAG00000004406	0.67	1.01	0.0024	0.0334
ENSBTAG00000032839	0.67	1.68	0.000601	0.0112
ENSBTAG00000009086	0.67	2.41	8.16e-05	0.0021
ENSBTAG00000021220	0.66	4.57	4.15e-17	1.36e-14
ENSBTAG00000039242	0.66	1.11	0.00236	0.0331
ENSBTAG00000015138	0.66	3.12	1.25e-06	5.61e-05
ENSBTAG00000006860	0.66	1.71	0.00274	0.0371
ENSBTAG00000005670	0.66	4.01	2.19e-10	2.48e-08
ENSBTAG00000021433	0.66	2.8	0.000266	0.00578
ENSBTAG00000017797	0.66	3.03	4.94e-06	0.000186
ENSBTAG00000012708	0.66	2.86	4.4e-06	0.000169
ENSBTAG00000001068	0.66	1.41	0.00239	0.0334
ENSBTAG00000018603	0.65	3.04	4.11e-06	0.00016
ENSBTAG00000013943	0.65	1.96	0.000473	0.00927
ENSBTAG00000021827	0.65	1.21	0.00169	0.0256
ENSBTAG00000021140	0.65	4.8	1.8e-15	4.66e-13
ENSBTAG00000015441	0.65	1.81	0.00201	0.0291
ENSBTAG00000016717	0.65	2.55	1.01e-05	0.000344
ENSBTAG00000005280	0.65	6.79	1.25e-12	2.12e-10
ENSBTAG00000017769	0.65	0.74	0.00156	0.0241
ENSBTAG00000040394	0.65	5.33	2.86e-18	1.17e-15
ENSBTAG00000016236	0.65	2.87	3.08e-06	0.000126
ENSBTAG00000024449	0.65	4.25	1.24e-09	1.2e-07
ENSBTAG00000010030	0.65	2.92	4.47e-06	0.000171
ENSBTAG00000013464	0.65	1.87	0.000659	0.0121
ENSBTAG00000031866	0.65	2.82	7.95e-07	3.75e-05
ENSBTAG00000008525	0.65	3	3.74e-06	0.000147
ENSBTAG00000013810	0.64	3.35	3.55e-08	2.4e-06
ENSBTAG00000024984	0.64	1.29	0.00212	0.0305
ENSBTAG00000002177	0.64	3.62	1.01e-09	9.98e-08
ENSBTAG00000004423	0.64	1.95	0.000989	0.0167
ENSBTAG00000047379	0.64	3.34	6.52e-05	0.00175
ENSBTAG00000001343	0.64	1.88	0.00362	0.0462
ENSBTAG00000014933	0.64	2.57	2.04e-05	0.000632
ENSBTAG00000002287	0.64	4.88	1.52e-14	3.56e-12
ENSBTAG00000011888	0.64	1.81	0.00238	0.0333
ENSBTAG00000020233	0.64	3.63	1.98e-09	1.82e-07
ENSBTAG00000002981	0.64	3.41	4.53e-06	0.000173
ENSBTAG00000034113	0.64	2.8	1.03e-05	0.000351
ENSBTAG00000011802	0.64	5.89	3.2e-12	5.15e-10
ENSBTAG00000020387	0.64	4.22	3.57e-12	5.71e-10
ENSBTAG00000012237	0.63	4.32	3.69e-12	5.86e-10
ENSBTAG00000037962	0.63	1.87	0.000687	0.0125
ENSBTAG00000033642	0.63	1.61	0.00129	0.0207
ENSBTAG00000019269	0.63	5.53	1.12e-12	1.92e-10
ENSBTAG00000007842	0.63	4.44	1.54e-12	2.59e-10
ENSBTAG00000032366	0.63	1.95	7.65e-05	0.002
ENSBTAG00000020060	0.63	8.34	1.59e-10	1.88e-08
ENSBTAG00000001617	0.63	4.02	1.03e-10	1.3e-08
ENSBTAG00000006779	0.63	2.11	9.67e-05	0.00244
ENSBTAG00000015151	0.62	0.96	0.000654	0.012
ENSBTAG00000010821	0.62	1.91	0.000211	0.00471
ENSBTAG00000005519	0.62	1.23	0.00213	0.0306
ENSBTAG00000010689	0.62	1.69	0.00131	0.021
ENSBTAG00000020073	0.61	4.36	1.14e-11	1.72e-09
ENSBTAG00000006177	0.61	4.42	6.44e-13	1.19e-10
ENSBTAG00000039812	0.61	2.58	0.000336	0.00709
ENSBTAG00000031069	0.61	3.8	3.37e-09	3e-07
ENSBTAG00000012944	0.61	2.07	0.00188	0.0278
ENSBTAG00000047341	0.61	2.03	0.00142	0.0225
ENSBTAG00000009994	0.61	2.2	0.000488	0.00954
ENSBTAG00000010423	0.61	2.17	0.000749	0.0134
ENSBTAG00000001609	0.61	1.63	0.00233	0.0328
ENSBTAG00000020709	0.61	1.74	0.00114	0.0188
ENSBTAG00000006835	0.61	3.24	9.06e-06	0.000314
ENSBTAG00000019954	0.61	3.51	2.04e-07	1.13e-05
ENSBTAG00000013801	0.6	3.2	3.35e-06	0.000135
ENSBTAG00000020243	0.6	2.12	0.000151	0.00355
ENSBTAG00000019002	0.6	1.55	0.0023	0.0323
ENSBTAG00000004353	0.6	3.63	5.55e-08	3.61e-06
ENSBTAG00000010229	0.6	3.38	2.38e-06	9.95e-05
ENSBTAG00000014267	0.6	2.65	2.26e-05	0.000693
ENSBTAG00000027024	0.6	5	6.29e-13	1.18e-10
ENSBTAG00000015793	0.6	2.62	4.13e-06	0.000161
ENSBTAG00000007942	0.6	4.33	1.77e-11	2.56e-09
ENSBTAG00000037819	0.6	4.5	2.42e-11	3.4e-09
ENSBTAG00000016881	0.6	2.83	5.62e-06	0.000207
ENSBTAG00000016290	0.6	2.51	0.000116	0.00286
ENSBTAG00000000088	0.6	3.9	3.56e-07	1.84e-05
ENSBTAG00000020735	0.6	4.34	3.28e-11	4.48e-09
ENSBTAG00000015293	0.6	1.26	0.00178	0.0266
ENSBTAG00000017165	0.6	5.54	2.99e-12	4.84e-10
ENSBTAG00000014636	0.59	2.36	0.000408	0.00828
ENSBTAG00000005576	0.59	1.82	0.0025	0.0346
ENSBTAG00000011139	0.59	2.8	1.69e-05	0.000538
ENSBTAG00000019759	0.59	4.82	1.33e-12	2.24e-10
ENSBTAG00000012818	0.59	4.87	1.57e-13	3.24e-11
ENSBTAG00000008925	0.59	2.68	0.000204	0.00457
ENSBTAG00000015607	0.59	7.02	1.99e-10	2.27e-08
ENSBTAG00000027569	0.59	4.56	3.15e-11	4.34e-09
ENSBTAG00000011829	0.59	2.49	0.000428	0.00859
ENSBTAG00000005501	0.59	3.12	3.21e-06	0.00013
ENSBTAG00000007244	0.59	2.93	8.68e-05	0.00222
ENSBTAG00000014880	0.59	3.64	4.04e-09	3.5e-07
ENSBTAG00000020855	0.59	2.13	0.00207	0.0299
ENSBTAG00000006491	0.59	4.04	2.1e-09	1.93e-07
ENSBTAG00000016750	0.59	4.02	3.94e-10	4.23e-08
ENSBTAG00000031778	0.59	2.56	0.00118	0.0193
ENSBTAG00000007763	0.59	6.34	5.98e-11	7.66e-09
ENSBTAG00000005871	0.59	5.82	1.63e-11	2.4e-09
ENSBTAG00000013544	0.59	4.29	1.17e-10	1.45e-08
ENSBTAG00000003848	0.59	2.4	0.000344	0.00725
ENSBTAG00000010179	0.59	3	3.47e-05	0.00101
ENSBTAG00000014548	0.59	1.56	0.000499	0.00965
FDR < 0.05, and fold change > 1.5 or < -1.5

## Sheet: LGD highly epxressed DE genes
Differentially expressed genes that highly expressed fed low grain diets (72% vs. 0% and 89% vs. 0%)
Genes ID			Log2FC			Log2RPM			P Value		FDR
0% grain diet enriched genes (72% vs. 0%)
ENSBTAG00000048171			-2.14			6.07			0.000158		0.00421
ENSBTAG00000012780			-1.7			5.23			3.67e-27		3.35e-24
ENSBTAG00000031551			-1.5			6.7			0.000277		0.00666
ENSBTAG00000008182			-1.43			2.94			1.9e-23		1.46e-20
ENSBTAG00000046124			-1.32			6.19			5.24e-09		5.52e-07
ENSBTAG00000027225			-1.21			4.83			1.5e-17		6.36e-15
ENSBTAG00000009125			-1.2			3.33			2.81e-05		0.000996
ENSBTAG00000015094			-1.18			1.94			1.09e-11		2.03e-09
ENSBTAG00000010531			-1.16			4.73			6.38e-63		5.23e-59
ENSBTAG00000043553			-1.16			7.17			1.53e-19		7.82e-17
ENSBTAG00000015912			-1.07			3.17			6.63e-07		3.91e-05
ENSBTAG00000019234			-1			2.18			1.15e-07		8.35e-06
ENSBTAG00000016968			-0.99			3.98			6.57e-33		9.51e-30
ENSBTAG00000001021			-0.9			7.14			1.53e-26		1.34e-23
ENSBTAG00000003994			-0.89			4.92			2.15e-40		5.3e-37
ENSBTAG00000021672			-0.89			2.4			4.28e-09		4.66e-07
ENSBTAG00000007450			-0.87			3.48			4.15e-08		3.47e-06
ENSBTAG00000017661			-0.85			2.64			7.04e-09		7.13e-07
ENSBTAG00000038662			-0.85			3.83			1.62e-15		5.32e-13
ENSBTAG00000005892			-0.82			2.7			2.56e-06		0.000126
ENSBTAG00000018513			-0.82			5.8			3.43e-21		2.11e-18
ENSBTAG00000008096			-0.8			4.17			1.06e-20		6.23e-18
ENSBTAG00000046110			-0.8			0.96			3.08e-06		0.000148
ENSBTAG00000026323			-0.79			4.06			1.09e-12		2.39e-10
ENSBTAG00000013507			-0.78			7.7			1.41e-16		5.51e-14
ENSBTAG00000046158			-0.78			7.15			1.38e-16		5.48e-14
ENSBTAG00000008545			-0.77			2.68			4.75e-09		5.02e-07
ENSBTAG00000000198			-0.76			8.48			1.43e-13		3.6e-11
ENSBTAG00000001879			-0.76			2.53			2.51e-08		2.22e-06
ENSBTAG00000004562			-0.76			2.59			2.71e-09		3.11e-07
ENSBTAG00000001785			-0.75			11.31			4.21e-09		4.61e-07
ENSBTAG00000011305			-0.75			4.94			2.84e-29		3.04e-26
ENSBTAG00000007828			-0.7			2.25			2.53e-06		0.000125
ENSBTAG00000015708			-0.7			2.02			0.000318		0.00741
ENSBTAG00000006563			-0.69			2.88			4.19e-05		0.0014
ENSBTAG00000014215			-0.69			3.79			1.88e-15		6.04e-13
ENSBTAG00000006194			-0.66			3.04			1.17e-05		0.000462
ENSBTAG00000012082			-0.66			1.92			4.05e-05		0.00136
ENSBTAG00000014472			-0.65			2.66			5.12e-07		3.08e-05
ENSBTAG00000018367			-0.64			1.21			0.00135		0.0234
ENSBTAG00000017632			-0.63			2.49			1.75e-05		0.000652
ENSBTAG00000040413			-0.63			3.01			2.79e-10		3.81e-08
ENSBTAG00000020564			-0.62			7.26			2.72e-11		4.82e-09
ENSBTAG00000045685			-0.62			1.96			3.01e-05		0.00105
ENSBTAG00000010070			-0.6			2.94			9.95e-05		0.00285
ENSBTAG00000030913			-0.59			3.84			1.32e-14		3.77e-12
ENSBTAG00000021487			-0.58			2.94			3.3e-07		2.12e-05
0% grain diet enriched genes (89% vs. 0%)
ENSBTAG00000048171	-2.82			5.96			8.32e-43			1.71e-39
ENSBTAG00000039028	-2.51			7.11			3.3e-24			2.39e-21
ENSBTAG00000031551	-2.41			6.51			2.81e-43			6.28e-40
ENSBTAG00000006505	-2.28			9.11			4.82e-13			9.35e-11
ENSBTAG00000015094	-2.25			1.69			5e-28			4.93e-25
ENSBTAG00000014707	-2.16			2.98			7.71e-64			3.16e-60
ENSBTAG00000039861	-1.89			3.55			5.63e-64			2.77e-60
ENSBTAG00000019234	-1.58			2.01			5.78e-15			1.45e-12
ENSBTAG00000043553	-1.54			7.07			3.43e-26			2.91e-23
ENSBTAG00000015912	-1.53			3.04			1.21e-12			2.07e-10
ENSBTAG00000018513	-1.49			5.59			8.81e-66			5.42e-62
ENSBTAG00000017661	-1.44			2.45			3.61e-19			1.56e-16
ENSBTAG00000027225	-1.38			4.77			1.32e-43			3.25e-40
ENSBTAG00000007450	-1.29			3.35			4.95e-13			9.51e-11
ENSBTAG00000019822	-1.26			2.76			6e-18			2.21e-15
ENSBTAG00000012780	-1.24			5.34			7.53e-08			4.69e-06
ENSBTAG00000025531	-1.14			5.73			0.000873			0.0151
ENSBTAG00000046110	-1.1			0.86			1.12e-08			8.62e-07
ENSBTAG00000030973	-1.09			5.72			6.77e-33			9.26e-30
ENSBTAG00000010531	-1.07			4.75			4.02e-38			7.08e-35
ENSBTAG00000047116	-1.07			3.11			7.95e-16			2.13e-13
ENSBTAG00000006563	-1.06			2.75			1.33e-09			1.27e-07
ENSBTAG00000030913	-1.06			3.68			4.76e-28			4.89e-25
ENSBTAG00000022971	-0.97			3.68			3.8e-18			1.51e-15
ENSBTAG00000026323	-0.97			3.99			1.45e-15			3.79e-13
ENSBTAG00000021467	-0.95			2.7			1.38e-09			1.3e-07
ENSBTAG00000001021	-0.94			7.12			8.98e-28			8.51e-25
ENSBTAG00000000198	-0.93			8.41			5.05e-16			1.41e-13
ENSBTAG00000005892	-0.93			2.66			2.25e-07			1.24e-05
ENSBTAG00000016739	-0.92			2.37			5.78e-08			3.73e-06
ENSBTAG00000023026	-0.91			6.98			4.15e-27			3.65e-24
ENSBTAG00000005413	-0.91			3.62			5.41e-18			2.05e-15
ENSBTAG00000020755	-0.87			2.24			7.29e-09			5.85e-07
ENSBTAG00000001444	-0.86			3.54			1.62e-12			2.69e-10
ENSBTAG00000021842	-0.83			1.37			8.35e-05			0.00215
ENSBTAG00000019125	-0.83			3.08			0.00225			0.0319
ENSBTAG00000046124	-0.83			6.35			7.76e-10			7.96e-08
ENSBTAG00000010155	-0.82			3.27			6.02e-13			1.14e-10
ENSBTAG00000015942	-0.82			2.77			5.47e-09			4.61e-07
ENSBTAG00000011305	-0.81			4.91			2.63e-28			2.82e-25
ENSBTAG00000017969	-0.81			3.4			3.37e-13			6.59e-11
ENSBTAG00000015844	-0.8			2.19			6.53e-07			3.18e-05
ENSBTAG00000000731	-0.8			3.56			7.18e-08			4.53e-06
ENSBTAG00000027696	-0.79			1.11			2.01e-05			0.000624
ENSBTAG00000014215	-0.78			3.75			3.12e-16			9.03e-14
ENSBTAG00000046158	-0.77			7.14			2.15e-21			1.26e-18
ENSBTAG00000005146	-0.75			3.13			9.28e-12			1.42e-09
ENSBTAG00000016374	-0.75			2.49			7.1e-08			4.5e-06
ENSBTAG00000001879	-0.75			2.53			4.78e-07			2.4e-05
ENSBTAG00000020564	-0.75			7.21			3.19e-10			3.51e-08
ENSBTAG00000011241	-0.74			0.97			3.26e-05			0.000954
ENSBTAG00000015708	-0.74			2			0.000471			0.00925
ENSBTAG00000016968	-0.73			4.06			9.22e-18			3.19e-15
ENSBTAG00000017632	-0.73			2.45			3.47e-06			0.000139
ENSBTAG00000019181	-0.72			4.78			8.86e-24			6.23e-21
ENSBTAG00000020269	-0.71			4.01			1.64e-10			1.93e-08
ENSBTAG00000018367	-0.7			1.18			0.00111			0.0183
ENSBTAG00000008827	-0.7			2.2			0.000192			0.00434
ENSBTAG00000011316	-0.69			6.04			5.18e-11			6.86e-09
ENSBTAG00000001785	-0.69			11.32			8.23e-06			0.00029
ENSBTAG00000016239	-0.68			7.81			1.19e-10			1.47e-08
ENSBTAG00000002691	-0.68			3.18			3.28e-06			0.000132
ENSBTAG00000008441	-0.68			2.37			4.2e-05			0.00118
ENSBTAG00000016716	-0.68			4.48			3.09e-19			1.36e-16
ENSBTAG00000006194	-0.67			3.02			2.48e-08			1.74e-06
ENSBTAG00000001626	-0.67			4.13			7.95e-13			1.43e-10
ENSBTAG00000025260	-0.66			8.69			6.43e-15			1.6e-12
ENSBTAG00000011193	-0.66			2.82			7.61e-07			3.6e-05
ENSBTAG00000012082	-0.66			1.91			6.18e-05			0.00167
ENSBTAG00000007583	-0.66			11.41			2.55e-16			7.48e-14
ENSBTAG00000004223	-0.66			3.45			1.99e-10			2.27e-08
ENSBTAG00000005877	-0.64			2.16			3.66e-06			0.000145
ENSBTAG00000045685	-0.64			1.95			0.000195			0.0044
ENSBTAG00000012330	-0.64			8.79			2.67e-14			5.97e-12
ENSBTAG00000007828	-0.63			2.27			0.00012			0.00294
ENSBTAG00000014472	-0.63			2.66			4.95e-06			0.000186
ENSBTAG00000010670	-0.63			6.37			3.47e-16			9.82e-14
ENSBTAG00000039504	-0.62			10.45			9.06e-12			1.39e-09
ENSBTAG00000011634	-0.62			6.15			3.19e-16			9.14e-14
ENSBTAG00000001100	-0.62			4.29			2.43e-11			3.4e-09
ENSBTAG00000019979	-0.62			1.93			0.000696			0.0126
ENSBTAG00000014549	-0.62			5.74			1.86e-16			5.51e-14
ENSBTAG00000021791	-0.62			3.32			2.77e-08			1.92e-06
ENSBTAG00000005850	-0.61			1.64			0.00117			0.0192
ENSBTAG00000017430	-0.6			1.11			0.000614			0.0114
ENSBTAG00000020600	-0.6			3.81			1.55e-11			2.3e-09
ENSBTAG00000019386	-0.6			3.14			2.89e-07			1.53e-05
ENSBTAG00000011196	-0.6			3.07			8.44e-07			3.94e-05
ENSBTAG00000008953	-0.6			4.26			8.23e-13			1.45e-10
ENSBTAG00000007153	-0.59			3.18			3.51e-07			1.82e-05
ENSBTAG00000027204	-0.59			0.99			0.00271			0.0368
ENSBTAG00000021672	-0.59			2.5			6.85e-05			0.00182
ENSBTAG00000019669	-0.58			2.49			1.9e-05			0.000596
FDR < 0.05, and fold change > 1.5 or < -1.5

## Sheet: Function HGD LGD-DAVID
Functional annotation of HGD and LGD enriched genes using DAVID (72% vs. 0% and 89% vs. 0%)
Term		Counts	%	P value
HGD enriched genes
GOTERM_BP_DIRECT	GO:0030199~collagen fibril organization	10	2.52525	1.01801e-08
GOTERM_BP_DIRECT	GO:0030198~extracellular matrix organization	12	3.0303	1.35096e-06
GOTERM_BP_DIRECT	GO:0070208~protein heterotrimerization	4	1.0101	0.0010123
GOTERM_BP_DIRECT	GO:0071230~cellular response to amino acid stimulus	7	1.76768	0.00160888
GOTERM_BP_DIRECT	GO:2001237~negative regulation of extrinsic apoptotic signaling pathway	6	1.51515	0.00267019
GOTERM_BP_DIRECT	GO:0007160~cell-matrix adhesion	7	1.76768	0.00290547
GOTERM_BP_DIRECT	GO:0007155~cell adhesion	11	2.77778	0.00438682
GOTERM_BP_DIRECT	GO:0034504~protein localization to nucleus	5	1.26263	0.00746058
GOTERM_BP_DIRECT	GO:0032964~collagen biosynthetic process	3	0.757576	0.00828655
GOTERM_BP_DIRECT	GO:0007229~integrin-mediated signaling pathway	7	1.76768	0.00848334
GOTERM_BP_DIRECT	GO:0030335~positive regulation of cell migration	10	2.52525	0.01155
GOTERM_BP_DIRECT	GO:0007156~homophilic cell adhesion via plasma membrane adhesion molecules	6	1.51515	0.0125704
GOTERM_BP_DIRECT	GO:0042060~wound healing	5	1.26263	0.0139908
GOTERM_BP_DIRECT	GO:0043588~skin development	4	1.0101	0.0251985
GOTERM_BP_DIRECT	GO:0001568~blood vessel development	4	1.0101	0.0339544
GOTERM_BP_DIRECT	GO:0030574~collagen catabolic process	3	0.757576	0.034943
GOTERM_BP_DIRECT	GO:0001953~negative regulation of cell-matrix adhesion	3	0.757576	0.034943
GOTERM_BP_DIRECT	GO:0007165~signal transduction	13	3.28283	0.042691
GOTERM_BP_DIRECT	GO:0010595~positive regulation of endothelial cell migration	4	1.0101	0.0496419
LGD enriched genes
GOTERM_BP_DIRECT	GO:0050829~defense response to Gram-negative bacterium	5	5.05051	2.07031e-05
GOTERM_BP_DIRECT	GO:0042742~defense response to bacterium	5	5.05051	0.000141369
GOTERM_BP_DIRECT	GO:0045087~innate immune response	8	8.08081	0.000251606
GOTERM_BP_DIRECT	GO:0016998~cell wall macromolecule catabolic process	3	3.0303	0.000984493
GOTERM_BP_DIRECT	GO:0050830~defense response to Gram-positive bacterium	4	4.0404	0.00151303
GOTERM_BP_DIRECT	GO:0006958~complement activation, classical pathway	3	3.0303	0.00204046
GOTERM_BP_DIRECT	GO:0051607~defense response to virus	5	5.05051	0.002072
GOTERM_BP_DIRECT	GO:0006954~inflammatory response	5	5.05051	0.0175369
GOTERM_BP_DIRECT	GO:0098869~cellular oxidant detoxification	3	3.0303	0.0221463
GOTERM_BP_DIRECT	GO:0009404~toxin metabolic process	2	2.0202	0.0299381
GOTERM_BP_DIRECT	GO:0071281~cellular response to iron ion	2	2.0202	0.0397193
GOTERM_BP_DIRECT	GO:0046785~microtubule polymerization	2	2.0202	0.0397193
GOTERM_BP_DIRECT	GO:0003254~regulation of membrane depolarization	2	2.0202	0.049403
GOTERM_BP_DIRECT	GO:0043567~regulation of insulin-like growth factor receptor signaling pathway	2	2.0202	0.049403
GOTERM_BP_DIRECT	GO:0002481~antigen processing and presentation of exogenous protein antigen via MHC class Ib, TAP-dependent	2	2.0202	0.049403
GOTERM_BP_DIRECT	GO:0042744~hydrogen peroxide catabolic process	2	2.0202	0.049403

## Sheet: Function HGD LGD-IPA
Functional annotation of HGD and LGD enriched genes using IPA (72% vs. 0% and 89% vs. 0%)
Diseases or Functions Annotation	P-Value	# Molecules
HGD enriched genes
transport of steroid	0.0405	5
cell-cell adhesion of endothelial cell lines	0.0417	2
development of pro T4 thymocytes	0.0417	2
immortalization of pro-T lymphocytes	0.0417	2
development of pre-B lymphocytes	0.0477	5
LGD enriched genes
quantity of cells	0.000527	20
quantity of leukocytes	0.00175	18
quantity of lymphocytes	0.0125	14
abnormal morphology of T lymphocytes	0.0251	5
quantity of leukotriene B4	0.0305	2
quantity of phagocytes	0.0346	9
quantity of myeloid cells	0.0346	9
binding of leukocytes	0.0346	8
quantity of T lymphocytes	0.0346	10
quantity of helper T lymphocytes	0.0346	4
quantity of neutrophils	0.0346	6
Viral Infection	0.0346	6
lack of CD8+ T lymphocyte	0.0346	2
migration of cells	0.0346	13
leukocyte migration	0.0346	12
activation of leukocytes	0.0346	11
activation of myeloid cells	0.0346	7
cell death	0.0346	14
infection of leukocyte cell lines	0.0346	2
quantity of intraepithelial T lymphocytes	0.0346	2
adhesion of immune cells	0.0346	7
quantity of plasma cells	0.0346	3
differentiation of thymocytes	0.0346	3
abnormal morphology of immune system	0.0346	6
activation of phagocytes	0.0346	7
chronic inflammatory disorder	0.0346	6
differentiation of alpha-beta T lymphocytes	0.043	2
activation of macrophages	0.0477	5
mobilization of Ca2+	0.0477	4
Rheumatic Disease	0.0477	6
Inflammatory Bowel Disease	0.0477	2
quantity of lymphoid tissue	0.0477	6
quantity of thymocytes	0.0477	5
movement of B-lymphocyte derived cell lines	0.0477	2
morphology of leukocytes	0.0477	6
immune response of antigen presenting cells	0.0488	3

## Sheet: KEGG pathway
KEGG pathways of HGD and LGD enriched genes (72% vs. 0% and 89% vs. 0%)
Category	Term	Count	%	PValue
HGD enriched genes
KEGG_PATHWAY	bta04512:ECM-receptor interaction	20	5.05051	5.3626e-15
KEGG_PATHWAY	bta04974:Protein digestion and absorption	14	3.53535	2.07041e-11
KEGG_PATHWAY	bta04510:Focal adhesion	24	6.06061	4.66579e-10
KEGG_PATHWAY	bta04151:PI3K-Akt signaling pathway	22	5.55556	1.34065e-05
KEGG_PATHWAY	bta04611:Platelet activation	11	2.77778	0.000864609
KEGG_PATHWAY	bta04514:Cell adhesion molecules (CAMs)	8	2.0202	0.00714191
KEGG_PATHWAY	bta04020:Calcium signaling pathway	9	2.27273	0.00721093
KEGG_PATHWAY	bta04810:Regulation of actin cytoskeleton	12	3.0303	0.00905923
KEGG_PATHWAY	bta00500:Starch and sucrose metabolism	4	1.0101	0.0184065
KEGG_PATHWAY	bta04270:Vascular smooth muscle contraction	7	1.76768	0.0289925
KEGG_PATHWAY	bta04750:Inflammatory mediator regulation of TRP channels	7	1.76768	0.0309731
LGD enriched genes
KEGG_PATHWAY	bta05150:Staphylococcus aureus infection	7	7.07071	1.73902e-07
KEGG_PATHWAY	bta04610:Complement and coagulation cascades	5	5.05051	0.000295908

## Sheet: Ingenuity canonical pathway
Ingenuity canonical pathways of HGD and LGD enriched genes (72% vs. 0% and 89% vs. 0%)
Ingenuity Canonical Pathways	Count	%	-log( p-value)
HGD enriched genes
Paxillin Signaling	10	9.3	1.82
Integrin Signaling	14	6.7	1.8
Caveolar-mediated Endocytosis Signaling	7	10	1.43
FAK Signaling	8	8.4	1.41
Virus Entry via Endocytic Pathways	8	8	1.31
Regulation of IL-2 Expression in Activated and Anergic T Lymphocytes	7	8.7	1.31
LGD enriched genes
Complement System	5	14.7	4.12
Interferon Signaling	4	11.4	2.87
Antigen Presentation Pathway	4	10.8	2.87
