# Supplementary material for: Transcriptome analysis of ruminal epithelia revealed potential regulatory mechanisms involved in host adaptation to gradual high fermentable dietary transition in beef cattle
Source: BMC Genomics. 2017 Dec 19;18:976. doi: 10.1186/s12864-017-4317-y (PMC5735905; doi:10.1186/s12864-017-4317-y)
Supplement: Supplementary file 2 — Differentially expressed genes in Down group (89% vs. 72% grain) (worksheet 1); Differentially expressed genes in Up group (89% vs. 72% grain) (worksheet 2); Networks enriched using DE genes in Down group (89% vs. 72% grain) (worksheet 3); Networks enriched using DE genes in Up group (89% vs. 72% grain) (worksheet 4); The detected SNPs (worksheet 5). (XLSX 67 kb) [file 12864_2017_4317_MOESM2_ESM.xlsx]

## Sheet: DE genes in Down group
Differentially expressed genes in Down group (89% vs. 72% grain)
Genes ID	Log2FC	Log2RPM	P Value	FDR
ENSBTAG00000001288	1.34	3.73	2.56e-19	6.31e-16
ENSBTAG00000010371	1.21	1.94	0.000335	0.0425
ENSBTAG00000038662	1.17	4.14	6.71e-21	1.83e-17
ENSBTAG00000010069	1.15	4.59	3.26e-10	2.11e-07
ENSBTAG00000021721	1.07	3.66	6.47e-11	4.83e-08
ENSBTAG00000006453	1.07	5.1	2.32e-28	8.15e-25
ENSBTAG00000011896	1.05	5.85	2.57e-31	2.11e-27
ENSBTAG00000012290	1.04	1.69	0.000113	0.0176
ENSBTAG00000003140	0.99	1.16	0.000315	0.0407
ENSBTAG00000037526	0.95	8.13	3.58e-30	1.76e-26
ENSBTAG00000038237	0.9	0.84	0.000358	0.0445
ENSBTAG00000037775	0.84	4.57	3.4e-10	2.14e-07
ENSBTAG00000004322	0.83	6.97	8.87e-06	0.00225
ENSBTAG00000013863	0.82	5.61	1.71e-14	3.01e-11
ENSBTAG00000009382	0.82	1.6	2.07e-05	0.00438
ENSBTAG00000039643	0.74	6.9	2.2e-10	1.5e-07
ENSBTAG00000000522	0.74	5.82	3.84e-14	5.91e-11
ENSBTAG00000040394	0.74	5.5	3.04e-13	3.74e-10
ENSBTAG00000006452	0.72	5.75	9.8e-14	1.34e-10
ENSBTAG00000047379	0.72	3.21	1.06e-05	0.0026
ENSBTAG00000015129	0.63	3.49	1.32e-10	9.29e-08
ENSBTAG00000008271	0.6	3.47	3.06e-06	0.000918
ENSBTAG00000013369	-0.58	5.21	1.52e-09	8.48e-07
ENSBTAG00000014912	-0.58	4.8	6.57e-10	3.85e-07
ENSBTAG00000008703	-0.58	3.68	0.000187	0.0271
ENSBTAG00000015988	-0.59	4.71	1.59e-06	0.000545
ENSBTAG00000007870	-0.59	3.76	6.22e-05	0.0107
ENSBTAG00000044153	-0.6	3.98	1.26e-05	0.00298
ENSBTAG00000032774	-0.62	4.72	4.9e-10	3.02e-07
ENSBTAG00000019107	-0.62	5.25	2.3e-09	1.21e-06
ENSBTAG00000011634	-0.63	6.04	5.39e-09	2.66e-06
ENSBTAG00000002319	-0.64	3.95	3.06e-08	1.45e-05
ENSBTAG00000018137	-0.64	10.34	5.59e-12	5.73e-09
ENSBTAG00000016223	-0.67	5.05	2.6e-11	2.21e-08
ENSBTAG00000047116	-0.69	3.04	5.64e-05	0.00998
ENSBTAG00000010661	-0.71	2.49	8.27e-05	0.0137
ENSBTAG00000010155	-0.71	3.05	0.000105	0.0166
ENSBTAG00000005413	-0.71	3.25	4.66e-05	0.0085
ENSBTAG00000017280	-0.72	3.16	6.22e-05	0.0107
ENSBTAG00000001021	-0.73	6.69	1.71e-14	3.01e-11
ENSBTAG00000016357	-0.75	4.07	3.5e-08	1.6e-05
ENSBTAG00000027225	-0.78	3.43	0.00018	0.0263
ENSBTAG00000011196	-0.78	2.91	3.88e-05	0.00744
ENSBTAG00000037383	-0.79	4.73	1.75e-12	1.96e-09
ENSBTAG00000009502	-0.8	4.38	8.41e-12	7.84e-09
ENSBTAG00000019669	-0.82	2.42	0.000218	0.0303
ENSBTAG00000014906	-0.82	3.68	5.64e-13	6.62e-10
ENSBTAG00000015018	-0.83	3.13	6.18e-06	0.00168
ENSBTAG00000022971	-0.83	3.64	5.04e-09	2.53e-06
ENSBTAG00000007450	-0.84	2.83	8.82e-05	0.0145
ENSBTAG00000019716	-0.89	2.22	0.00011	0.0172
ENSBTAG00000010531	-0.93	4.24	2.86e-14	4.7e-11
ENSBTAG00000006505	-0.94	8	1.08e-15	2.22e-12
ENSBTAG00000002303	-0.97	4.98	5.52e-18	1.24e-14
ENSBTAG00000004126	-0.97	2	0.00019	0.0274
ENSBTAG00000021842	-1.08	1.1	0.000195	0.0279
ENSBTAG00000030913	-1.1	3.3	4.47e-07	0.000175
ENSBTAG00000031551	-1.16	5.47	2.26e-30	1.39e-26
ENSBTAG00000009812	-1.32	1.96	3.07e-07	0.000124
ENSBTAG00000048135	-1.35	1.27	6.58e-07	0.000249
ENSBTAG00000048171	-1.51	3.92	1.97e-26	6.07e-23
ENSBTAG00000039028	-1.59	5.69	9.51e-42	1.17e-37
ENSBTAG00000001321	-1.74	2.08	8.24e-08	3.62e-05
ENSBTAG00000039861	-1.85	3.07	1.77e-13	2.3e-10
ENSBTAG00000031814	-1.99	1.92	2.65e-12	2.84e-09
ENSBTAG00000014707	-2.11	2.04	2.45e-07	0.000102
ENSBTAG00000015915	-2.19	1.41	1.65e-09	9.03e-07
FDR < 0.05, and fold change > 1.5 or < -1.5

## Sheet: DE genes in Up group
Differentially expressed genes in Up group (89% vs. 72% grain)
GeneS ID	Log2FC	Log2RPM	P Value	FDR
ENSBTAG00000026953	1.79	0.81	2.75e-08	1.02e-05
ENSBTAG00000014123	1.64	1.07	1.03e-07	3.25e-05
ENSBTAG00000043964	1.58	0.34	1.12e-05	0.00147
ENSBTAG00000019152	1.56	0.31	1.4e-05	0.00176
ENSBTAG00000039046	1.55	4.29	9.89e-21	4.87e-17
ENSBTAG00000022733	1.51	1.91	3.72e-08	1.35e-05
ENSBTAG00000010423	1.47	1.73	6.47e-06	0.000953
ENSBTAG00000003502	1.43	0.31	4.57e-06	0.000716
ENSBTAG00000020707	1.37	2.94	3.68e-10	3.23e-07
ENSBTAG00000016757	1.36	1.24	5.97e-06	0.000896
ENSBTAG00000040350	1.35	2.13	5.51e-08	1.94e-05
ENSBTAG00000020142	1.33	1.25	7.72e-06	0.00111
ENSBTAG00000004964	1.32	1.88	7.01e-07	0.000148
ENSBTAG00000018528	1.27	1.17	3.6e-05	0.00375
ENSBTAG00000007051	1.27	1.47	1.29e-05	0.00164
ENSBTAG00000013961	1.25	1.06	3.95e-05	0.00398
ENSBTAG00000045742	1.24	1.47	1.26e-05	0.00161
ENSBTAG00000014169	1.24	0.68	0.000371	0.024
ENSBTAG00000019264	1.23	2.78	1.99e-09	1.42e-06
ENSBTAG00000019577	1.2	1.66	0.000195	0.0145
ENSBTAG00000004035	1.19	2.99	8.68e-11	9.29e-08
ENSBTAG00000010967	1.15	0.08	0.000551	0.0324
ENSBTAG00000005773	1.14	4.2	3.02e-14	9.28e-11
ENSBTAG00000011238	1.14	2.77	9.02e-06	0.00124
ENSBTAG00000005861	1.08	2.23	2.1e-05	0.00246
ENSBTAG00000046553	1.08	1.68	5.43e-05	0.00521
ENSBTAG00000018035	1.06	2.7	3.4e-07	8.12e-05
ENSBTAG00000015165	1.06	0.66	0.000362	0.0237
ENSBTAG00000017450	1.06	2.46	8.43e-07	0.000173
ENSBTAG00000030671	1.05	4.04	3.36e-12	5.91e-09
ENSBTAG00000019472	1.05	2.01	5.7e-05	0.00541
ENSBTAG00000038662	1.04	3.35	9.21e-09	4.12e-06
ENSBTAG00000019124	1.04	4.02	5.89e-11	6.91e-08
ENSBTAG00000004303	1.04	2.97	1.58e-07	4.63e-05
ENSBTAG00000011246	1.04	1.39	0.000548	0.0324
ENSBTAG00000024688	1.02	1.53	0.000159	0.0122
ENSBTAG00000013863	1.02	5.65	1.02e-13	2.52e-10
ENSBTAG00000020661	1.02	3.34	1.41e-07	4.24e-05
ENSBTAG00000047293	1.02	2.47	4.94e-06	0.00076
ENSBTAG00000009778	1.01	2.7	1.85e-06	0.000332
ENSBTAG00000039050	1.01	3.6	1.61e-07	4.65e-05
ENSBTAG00000006991	1.01	6.94	3.96e-08	1.41e-05
ENSBTAG00000019155	1	2.36	2.62e-05	0.00296
ENSBTAG00000001359	1	2.67	9.69e-06	0.0013
ENSBTAG00000014074	0.99	2.47	1.05e-05	0.00138
ENSBTAG00000010284	0.99	2.5	5.48e-07	0.000123
ENSBTAG00000009331	0.97	2.31	8.46e-05	0.0076
ENSBTAG00000009789	0.97	2.22	3.31e-05	0.00352
ENSBTAG00000007288	0.96	1.63	9.27e-05	0.00824
ENSBTAG00000009421	0.96	1.86	0.000246	0.0174
ENSBTAG00000019929	0.95	3.65	2.4e-09	1.6e-06
ENSBTAG00000014387	0.92	2.75	1.6e-05	0.00197
ENSBTAG00000004322	0.9	7.03	9.89e-05	0.00861
ENSBTAG00000009023	0.9	1.92	4.46e-05	0.00445
ENSBTAG00000013455	0.9	1.45	0.00097	0.0492
ENSBTAG00000025667	0.89	1.97	0.000382	0.0244
ENSBTAG00000038434	0.88	2.82	1e-05	0.00133
ENSBTAG00000017682	0.88	3.61	2.25e-07	6.03e-05
ENSBTAG00000026966	0.87	1.73	0.000629	0.0354
ENSBTAG00000026232	0.86	2.45	0.000173	0.013
ENSBTAG00000002020	0.86	1.75	0.000667	0.037
ENSBTAG00000008096	0.85	4.14	2.63e-09	1.66e-06
ENSBTAG00000020957	0.85	1.95	0.000294	0.0201
ENSBTAG00000000737	0.85	2.26	0.000144	0.0114
ENSBTAG00000040061	0.84	1.95	0.000734	0.0395
ENSBTAG00000017745	0.83	4.34	2.81e-10	2.56e-07
ENSBTAG00000048159	0.82	2.62	0.000123	0.0101
ENSBTAG00000011589	0.82	2.01	0.000928	0.0474
ENSBTAG00000001021	0.82	6.53	4.69e-06	0.00073
ENSBTAG00000012371	0.81	3.39	1.12e-06	0.00022
ENSBTAG00000014248	0.81	3.03	1.19e-05	0.00155
ENSBTAG00000026836	0.79	2.53	0.000142	0.0114
ENSBTAG00000008253	0.77	3.85	3.39e-07	8.12e-05
ENSBTAG00000014296	0.77	1.7	2.55e-05	0.00291
ENSBTAG00000032819	0.77	5.6	2.09e-10	1.98e-07
ENSBTAG00000033221	0.76	6.17	1.16e-09	9.83e-07
ENSBTAG00000010647	0.76	1.37	0.000243	0.0173
ENSBTAG00000021433	0.76	3.02	0.000121	0.01
ENSBTAG00000025443	0.76	3.18	1.83e-05	0.00221
ENSBTAG00000002177	0.76	3.61	2.76e-05	0.00307
ENSBTAG00000000088	0.75	4.41	7.18e-09	3.47e-06
ENSBTAG00000016915	0.74	5.27	6.34e-09	3.39e-06
ENSBTAG00000039782	0.74	2.5	0.000596	0.0342
ENSBTAG00000009725	0.73	5.12	1.44e-09	1.1e-06
ENSBTAG00000013204	0.73	4.51	2.95e-08	1.08e-05
ENSBTAG00000001395	0.72	2.85	0.000165	0.0125
ENSBTAG00000010531	0.72	3.96	3.95e-07	9.16e-05
ENSBTAG00000008294	0.72	5.34	1e-07	3.25e-05
ENSBTAG00000013790	0.71	5.12	9.48e-09	4.17e-06
ENSBTAG00000012374	0.71	4.44	1.14e-07	3.55e-05
ENSBTAG00000003062	0.71	2.43	0.000549	0.0324
ENSBTAG00000013621	0.71	3.29	5.36e-05	0.00517
ENSBTAG00000006187	0.7	2.76	0.000583	0.0337
ENSBTAG00000015241	0.7	5.68	7.13e-09	3.47e-06
ENSBTAG00000037819	0.69	4.59	2.83e-07	7.25e-05
ENSBTAG00000010030	0.69	2.99	0.000406	0.0255
ENSBTAG00000017734	0.69	3.83	1.23e-05	0.00159
ENSBTAG00000000770	0.69	3.12	4.15e-05	0.00416
ENSBTAG00000019759	0.69	4.82	6.48e-08	2.25e-05
ENSBTAG00000015238	0.68	7.19	3.31e-09	2.03e-06
ENSBTAG00000016525	0.68	3.27	0.000211	0.0154
ENSBTAG00000019847	0.67	4.44	2.2e-07	5.96e-05
ENSBTAG00000004427	0.67	3.5	1.95e-05	0.00231
ENSBTAG00000013706	0.67	5.09	3.91e-09	2.19e-06
ENSBTAG00000039643	0.66	7.06	8.18e-08	2.69e-05
ENSBTAG00000038195	0.66	4.41	2.66e-06	0.000448
ENSBTAG00000000363	0.66	3.28	0.00015	0.0118
ENSBTAG00000008203	0.65	7.68	1.75e-07	4.9e-05
ENSBTAG00000048059	0.65	5.15	1.02e-07	3.25e-05
ENSBTAG00000007460	0.64	2.99	0.000919	0.0472
ENSBTAG00000004413	0.64	3.49	0.000144	0.0114
ENSBTAG00000002902	0.64	3.29	0.000294	0.0201
ENSBTAG00000015510	0.63	4.73	1.01e-06	0.000206
ENSBTAG00000021226	0.63	5.48	7.11e-08	2.37e-05
ENSBTAG00000009475	0.63	4.05	6.06e-06	0.000905
ENSBTAG00000010841	0.63	8.35	2.46e-07	6.44e-05
ENSBTAG00000014615	0.62	4.16	2.49e-06	0.000426
ENSBTAG00000011322	0.62	3.47	0.000147	0.0115
ENSBTAG00000004629	0.62	7.95	3.13e-07	7.7e-05
ENSBTAG00000017545	0.61	4.94	1.04e-06	0.000208
ENSBTAG00000002783	0.59	6.73	3.1e-07	7.7e-05
ENSBTAG00000018437	0.59	3.96	9.61e-05	0.00845
ENSBTAG00000046037	-0.58	7.23	0.000119	0.00991
ENSBTAG00000014730	-0.58	5.57	0.000101	0.00873
ENSBTAG00000013288	-0.58	5.25	3.74e-05	0.00382
ENSBTAG00000008808	-0.58	4.16	0.000382	0.0244
ENSBTAG00000030170	-0.59	4.45	0.000451	0.0279
ENSBTAG00000001027	-0.59	6.74	7.94e-05	0.00722
ENSBTAG00000021721	-0.59	4.96	1.47e-08	6.15e-06
ENSBTAG00000017869	-0.59	5.25	0.000112	0.00946
ENSBTAG00000030973	-0.6	5.28	0.000261	0.0182
ENSBTAG00000018189	-0.6	7.02	7.8e-06	0.00112
ENSBTAG00000014731	-0.6	8.8	0.000252	0.0176
ENSBTAG00000020685	-0.6	4.74	0.000116	0.00975
ENSBTAG00000004256	-0.61	5.71	5.68e-07	0.000126
ENSBTAG00000023026	-0.61	6.54	2.31e-05	0.00266
ENSBTAG00000018463	-0.61	6.99	0.00033	0.0223
ENSBTAG00000014614	-0.61	5.9	3.46e-06	0.000568
ENSBTAG00000013799	-0.61	6.04	5.46e-05	0.00521
ENSBTAG00000017804	-0.61	7.26	8.67e-05	0.00776
ENSBTAG00000008216	-0.62	5.32	5.17e-05	0.00503
ENSBTAG00000010082	-0.62	5.77	7.3e-05	0.00668
ENSBTAG00000009383	-0.62	4.45	0.000227	0.0163
ENSBTAG00000038381	-0.63	4.02	0.000625	0.0353
ENSBTAG00000020028	-0.63	4.8	8.26e-06	0.00116
ENSBTAG00000039695	-0.63	4.45	0.000474	0.0289
ENSBTAG00000002319	-0.64	4.2	0.000812	0.043
ENSBTAG00000016131	-0.65	3.52	0.000639	0.0357
ENSBTAG00000019716	-0.65	2.9	4.1e-06	0.000651
ENSBTAG00000013669	-0.65	4.73	3.24e-05	0.00347
ENSBTAG00000007490	-0.65	4.45	9.84e-06	0.00131
ENSBTAG00000023814	-0.65	4.53	0.0001	0.00869
ENSBTAG00000008934	-0.66	5.54	2.56e-06	0.000435
ENSBTAG00000039462	-0.66	4.3	2.98e-05	0.00327
ENSBTAG00000003458	-0.66	4.46	0.00038	0.0244
ENSBTAG00000007237	-0.67	4.6	1.7e-05	0.00207
ENSBTAG00000002562	-0.67	4.13	0.00016	0.0123
ENSBTAG00000018775	-0.67	5.07	4.92e-06	0.00076
ENSBTAG00000035171	-0.67	6.34	1.8e-06	0.000329
ENSBTAG00000013411	-0.67	8.54	8.06e-06	0.00114
ENSBTAG00000015988	-0.68	4.75	1.16e-05	0.00151
ENSBTAG00000039684	-0.68	6.59	3.64e-05	0.00377
ENSBTAG00000019187	-0.68	3.39	0.000687	0.0375
ENSBTAG00000037765	-0.68	3.67	0.000811	0.043
ENSBTAG00000014809	-0.68	4.01	0.000477	0.029
ENSBTAG00000024726	-0.68	3.58	0.000413	0.0259
ENSBTAG00000021069	-0.68	4.33	3.72e-05	0.00381
ENSBTAG00000005190	-0.69	3.64	0.000167	0.0126
ENSBTAG00000030190	-0.69	5.72	2.97e-05	0.00327
ENSBTAG00000012784	-0.69	5.18	5.83e-06	0.00088
ENSBTAG00000014453	-0.7	4.4	4.64e-05	0.00457
ENSBTAG00000019251	-0.7	5	1.4e-06	0.000264
ENSBTAG00000002298	-0.71	3.54	0.000618	0.0351
ENSBTAG00000012225	-0.71	6.28	3.28e-07	7.98e-05
ENSBTAG00000020100	-0.72	4.17	3.99e-05	0.004
ENSBTAG00000012443	-0.73	3.26	0.000666	0.037
ENSBTAG00000034206	-0.74	3.41	0.000678	0.0375
ENSBTAG00000019603	-0.75	5.98	1.73e-07	4.9e-05
ENSBTAG00000044153	-0.75	3.97	0.000249	0.0175
ENSBTAG00000014326	-0.75	3.77	3.06e-05	0.0033
ENSBTAG00000002418	-0.75	3.1	0.000767	0.0411
ENSBTAG00000030182	-0.76	2.74	0.000726	0.0392
ENSBTAG00000006404	-0.76	3.67	2.65e-05	0.00297
ENSBTAG00000012925	-0.76	3.56	0.000349	0.0231
ENSBTAG00000009495	-0.77	6.22	1.65e-06	0.000305
ENSBTAG00000006185	-0.77	3.09	0.000815	0.0431
ENSBTAG00000001717	-0.78	3.83	2.19e-05	0.00255
ENSBTAG00000016312	-0.79	7.63	1.71e-07	4.9e-05
ENSBTAG00000037673	-0.79	6.79	3.58e-07	8.39e-05
ENSBTAG00000013100	-0.79	4.44	4.1e-06	0.000651
ENSBTAG00000021181	-0.8	4.57	6.7e-07	0.000143
ENSBTAG00000013573	-0.8	5.04	2.1e-07	5.8e-05
ENSBTAG00000008300	-0.8	6.3	2.02e-09	1.42e-06
ENSBTAG00000013960	-0.8	4.78	6.79e-07	0.000144
ENSBTAG00000032217	-0.81	5.43	2.16e-08	8.29e-06
ENSBTAG00000003314	-0.81	3.07	0.000424	0.0264
ENSBTAG00000012897	-0.81	3.57	8.99e-06	0.00124
ENSBTAG00000008436	-0.82	4.1	8.34e-06	0.00117
ENSBTAG00000026400	-0.82	4.95	1.06e-08	4.6e-06
ENSBTAG00000011044	-0.83	4.96	2.14e-08	8.29e-06
ENSBTAG00000005654	-0.83	6.83	3.49e-09	2.04e-06
ENSBTAG00000031551	-0.84	5.19	1.81e-10	1.79e-07
ENSBTAG00000009035	-0.84	3.42	3.78e-05	0.00384
ENSBTAG00000011713	-0.84	3.03	0.000904	0.0465
ENSBTAG00000016746	-0.84	4.21	6.2e-07	0.000134
ENSBTAG00000011424	-0.84	4.24	3.49e-07	8.27e-05
ENSBTAG00000027225	-0.84	4.12	4.51e-18	1.85e-14
ENSBTAG00000001631	-0.84	4.68	2.59e-08	9.8e-06
ENSBTAG00000007247	-0.85	3.43	3.48e-05	0.00366
ENSBTAG00000004943	-0.86	3.1	0.000244	0.0173
ENSBTAG00000021162	-0.87	4.98	6.78e-09	3.47e-06
ENSBTAG00000009812	-0.87	2.54	0.000205	0.0151
ENSBTAG00000032774	-0.87	4.91	7.14e-09	3.47e-06
ENSBTAG00000010371	-0.87	2.5	2.4e-07	6.36e-05
ENSBTAG00000047229	-0.87	5.29	3.92e-09	2.19e-06
ENSBTAG00000002756	-0.87	2.74	0.000323	0.022
ENSBTAG00000006688	-0.88	3.48	1.56e-06	0.000293
ENSBTAG00000017378	-0.88	2.52	0.000163	0.0124
ENSBTAG00000021582	-0.89	4.68	1.37e-08	5.81e-06
ENSBTAG00000017446	-0.9	2.5	0.000274	0.019
ENSBTAG00000007860	-0.91	3.52	1.52e-05	0.0019
ENSBTAG00000014773	-0.91	3.75	1.37e-06	0.000262
ENSBTAG00000005269	-0.91	3.37	2.68e-05	0.00299
ENSBTAG00000009835	-0.92	4.81	2.31e-13	5.17e-10
ENSBTAG00000048171	-0.92	4.77	1.81e-09	1.35e-06
ENSBTAG00000002444	-0.93	6.41	3.45e-11	4.72e-08
ENSBTAG00000024449	-0.93	4.55	1.85e-08	7.45e-06
ENSBTAG00000032873	-0.93	2.35	5.99e-05	0.00561
ENSBTAG00000015280	-0.93	3.66	1.07e-06	0.000212
ENSBTAG00000001116	-0.93	4.45	5.61e-09	3.07e-06
ENSBTAG00000008180	-0.94	2.5	0.000406	0.0255
ENSBTAG00000001938	-0.94	4.77	1.51e-10	1.55e-07
ENSBTAG00000014906	-0.94	3.74	5.38e-07	0.000121
ENSBTAG00000008499	-0.94	4.2	7.1e-09	3.47e-06
ENSBTAG00000012184	-0.95	2.37	0.000371	0.024
ENSBTAG00000005377	-0.95	2.98	6.38e-05	0.00595
ENSBTAG00000027513	-0.96	2.87	5.57e-06	0.000852
ENSBTAG00000007102	-0.96	3.91	1.36e-07	4.12e-05
ENSBTAG00000008758	-0.97	4.37	7.36e-09	3.49e-06
ENSBTAG00000023659	-0.97	5.82	7.05e-08	2.37e-05
ENSBTAG00000019777	-0.97	3.39	1.88e-06	0.000332
ENSBTAG00000015511	-0.97	3.45	1.26e-05	0.00161
ENSBTAG00000025531	-0.98	5.34	1.36e-09	1.08e-06
ENSBTAG00000015441	-0.98	2.48	3.97e-06	0.000638
ENSBTAG00000005877	-0.98	2.3	2.19e-05	0.00255
ENSBTAG00000009819	-0.99	4.54	1.21e-09	9.93e-07
ENSBTAG00000039509	-0.99	3.1	1.75e-05	0.00213
ENSBTAG00000047322	-0.99	1.78	0.000824	0.0434
ENSBTAG00000023938	-0.99	3.98	1.33e-07	4.1e-05
ENSBTAG00000021673	-0.99	2.71	6.84e-05	0.00633
ENSBTAG00000044150	-1	1.91	0.000679	0.0375
ENSBTAG00000008963	-1.02	3.16	1.14e-06	0.000222
ENSBTAG00000010155	-1.03	3.13	0.000243	0.0173
ENSBTAG00000002331	-1.04	3.72	2.01e-08	7.99e-06
ENSBTAG00000009150	-1.06	2.61	0.000735	0.0395
ENSBTAG00000014239	-1.06	3.29	1.87e-06	0.000332
ENSBTAG00000019276	-1.08	3.39	1.18e-06	0.000228
ENSBTAG00000017448	-1.08	1.3	0.000632	0.0354
ENSBTAG00000013831	-1.08	5.95	8.45e-30	2.08e-25
ENSBTAG00000023730	-1.09	4.64	1.05e-12	2.16e-09
ENSBTAG00000020895	-1.09	1.86	0.000605	0.0345
ENSBTAG00000009846	-1.1	2.19	0.000331	0.0223
ENSBTAG00000015089	-1.12	6.64	1.59e-12	3.01e-09
ENSBTAG00000007583	-1.12	11.5	8.52e-11	9.29e-08
ENSBTAG00000021467	-1.13	2.9	1.62e-06	0.000301
ENSBTAG00000016913	-1.13	2.96	1.6e-05	0.00197
ENSBTAG00000013054	-1.15	2.21	5.64e-06	0.000858
ENSBTAG00000013009	-1.15	3.69	2.38e-09	1.6e-06
ENSBTAG00000006538	-1.17	1.75	5.86e-05	0.00553
ENSBTAG00000003668	-1.18	3.78	8.39e-07	0.000173
ENSBTAG00000020227	-1.18	1.11	0.000456	0.0281
ENSBTAG00000001595	-1.22	4.09	4.78e-12	7.35e-09
ENSBTAG00000011274	-1.24	1.18	0.000478	0.029
ENSBTAG00000019669	-1.31	2.72	8.06e-05	0.0073
ENSBTAG00000006505	-1.32	8.42	1.56e-07	4.63e-05
ENSBTAG00000008700	-1.35	4.34	3.66e-12	6.01e-09
ENSBTAG00000019822	-1.38	2.57	8.05e-09	3.69e-06
ENSBTAG00000031503	-1.41	2.96	3.39e-09	2.03e-06
ENSBTAG00000008717	-1.41	3.18	4.3e-11	5.56e-08
ENSBTAG00000006631	-1.52	1.11	1.66e-06	0.000305
ENSBTAG00000039028	-1.54	6.86	1.91e-24	1.56e-20
ENSBTAG00000015129	-1.87	3.8	3.07e-05	0.0033
ENSBTAG00000033766	-2.61	2.64	3.45e-05	0.00365
ENSBTAG00000016121	-2.76	3.35	6.38e-14	1.75e-10
ENSBTAG00000030484	-3.07	3.1	2.96e-11	4.28e-08
FDR < 0.05, and fold change > 1.5 or < -1.5.

## Sheet: Networks-DG
Networks enriched using DE genes in Down group (89% vs. 72% grain)
ID	Molecules in Network	Score	Focus Molecules	Top Diseases and Functions
1	A2M,AKR1C3,BCAR3,C3,CD163,CHAC1,CXCL8,CYP3A4,DUSP1,EIF2AK4,FABP4,FOS,GJB6,GLG1,Hbb-b1,Hmgb1,HTR4,HTR7,IGFBP4,IL1B,ITGA5,LAMA3,LECT2,LUZP1,LYZ,NLRC5,NRIP1,PGF,PTX3,S100A9,SNN,SOX4,STK40,Tpm4,VNN2	30	17	Inflammatory Response, Cell-To-Cell Signaling and Interaction, Hematological System Development and Function
2	AIM2,C2,C1QB,COL14A1,DNASE2,DNMT1,EIF2AK2,FCGR2B,FOXF1,GBP6,HCAR2,IFI16,IFI27,IFNG,IL7,IL10RA,IRF2,ISG15,MAOB,MB21D1,MX1,MYH11,NLRC5,NR5A2,OAS1,PSMB9,PSME2,RNASE7,SCNN1B,SMARCA4,STAT3,TREM3,TUBA1C,VCAN,ZBP1	23	14	Connective Tissue Disorders, Immunological Disease, Inflammatory Disease
3	ACPP,CANX,CD3D,CD3G,CISH,CLEC7A,CTSC,CXCL5,CYP1A1,CYP1B1,DEF6,DLL4,EGR1,FKBP14,FLNA,GAS7,GSN,HPSE,IL2,IL13,ITGA1,KIDINS220,KLRB1,LGALS9,LIF,MLF1,NAB2,NFATC2,PTPRE,SH3PXD2A,STAT5A,TFAP4,TNFSF11,TPT1,TRAIP	16	11	Cell-To-Cell Signaling and Interaction, Hematological System Development and Function, Immune Cell Trafficking
4	POU2AF1,SDS	2	1	Cellular Development, Cellular Growth and Proliferation, Embryonic Development

## Sheet: Networks-UG
Networks enriched using DE genes in Up group (89% vs. 72% grain)
ID	Molecules in Network	Score	Focus Molecules	Top Diseases and Functions
1	AHR,ASPM,CCNA2,CCNB2,CD69,CDKN1B,CENPE,CENPF,CKAP2L,CTLA4,CXCL8,ECT2,FOXO3,ICOS,ITGA7,ITGAL,ITGAX,KIF22,KIF20A,KIF2C,KPNA2,MKI67,MMP9,MXI1,NFYB,NUF2,PBK,PDCD1,PTGER2,RACGAP1,SNAI1,TCF3,TGFB1,TPX2,TROAP	26	19	Cell Cycle, Cellular Assembly and Organization, DNA Replication, Recombination, and Repair
2	BCL2L1,BUB1,BUB1B,CCNA2,CD2,CDC20,CDCA3,CDKN1A,CSF2,CTLA4,E2F8,EGFR,FOXM1,HJURP,IL2,KIF11,LYN,MFSD2A,NCAPD2,NFATC2,PIK3CD,PLK1,PTGER2,RRM2,SKA3,SPAG5,TCF3,TICRR,TNF,TP53,TPX2	22	16	Cell Cycle, Cellular Growth and Proliferation, Cancer
3	ACTA2,AXIN2,BRCA1,CCNB1,CCND1,CDC25B,CDCA7,CDCA8,CDK1,CDK9,CELF2,CHEK1,CKAP2,CTNNB1,DAPK3,ESPL1,FOXM1,GLI1,KIFC1,KLF5,KRT14,MGEA5,mir-34,MYBL2,NLRP3,PCLAF,PTTG1,SERPINE2,SFN,SIAH1,SUGP2,TP53,TSC1,UBE2N,VCAN	21	16	Cell Cycle, Cellular Development, Cellular Growth and Proliferation
4	ANXA6,BNIP3,CCR1,CD28,CEACAM1,DSG1,EIF4E,ENO1,ENO2,HMMR,IGFBP6,IKZF1,IL5,IL7,ITGAL,ITGB7,LDHB,let-7,MAF,MSN,MYC,ODC1,PDLIM1,PRNP,PSAT1,RNF128,S100A4,SERPINH1,SLC25A5,TNFRSF9,TSLP,TUBB3,UCK2,UPP1,VIM	19	15	Inflammatory Response, Organismal Injury and Abnormalities, Cellular Development
5	ACTA2,ARC,AURKA,AURKB,BIRC5,CDC34,CDKN1A,CXCL5,CXCL8,DLX3,EFEMP1,EGF,FADS3,GLI1,GSTM1,HTR4,IDS,IL10RA,JAG2,KRT15,MAPK11,MYH11,NES,PDGFRA,PHLDA2,S100A9,SH2B3,SMARCA4,SPON1,STK40,SULF2,TNF,TUFM,ULK1,ZNF148	19	15	Organismal Survival, Cancer, Organismal Injury and Abnormalities
6	BCAM,CAV1,CHAC1,COL6A3,CRIP1,CSF1R,DPP4,EFNA2,EFNA3,EFNA4,EFNA5,FOS,IFNGR2,IL4,ITGA1,ITGA5,ITGB7,JAK2,KLK12,KRT16,LGALS1,LGALS4,ODC1,PRL,PTHLH,PTTG1,SH3PXD2A,SIRPA,SOX4,ST6GAL1,TFEC,TNFRSF11A,TNFRSF11B,TNFSF11,UBE2C	17	14	Cellular Development, Cellular Growth and Proliferation, Connective Tissue Development and Function
7	ACTG2,Ang4,ARHGAP21,ATG7,CCL11,CD163,CKS2,CLEC4E,CXCL2,CXCR2,FOXA2,GAPDH,GPRC5A,HMOX1,IL13,IL15,IL25,IL1R1,IRAK3,KLF6,MAF,MARK2,NCAPH,NFE2L2,PHLPP1,PTPN1,RC3H1,RGS1,RIPK2,SLC26A6,TLR1,TLR6,TNFSF12,TRAF3IP2,ZFP36	9	9	Inflammatory Response, Gastrointestinal Disease, Cell-To-Cell Signaling and Interaction
8	FAM72A,GCG	2	1	Amino Acid Metabolism, Behavior, Cardiovascular Disease

## Sheet: SPNs
The detected SNPs
Genes	Chrome	Position	Reference	Alleles	Reported
SMCT1	5	65424826	T	C	-
	5	65424868	T	A	-
ACAT2	9	97466438	T	C	+
	9	97471068	G	C	+
	9	97478396	A	G	+
	9	97480716	T	C	+
	9	97481597	G	C	+
	9	97481624	A	G	+
	9	97481824	A	T	+
	9	97481846	G	A	+
HMGCS1	20	31451433	A	G	+
	20	31466235	C	T	+
HMGCL	2	129687630	A	C	-
	2	129692059	C	T	+
	2	129692131	G	A	+
	2	129692642	C	T	+
	2	129694547	C	T	-
	2	129695029	G	A	+
	2	129695966	C	T	-
	2	129696748	C	T	+
	2	129696749	G	A	+
	2	129697199	G	A	+
	2	129697453	C	T	+
	2	129698309	G	A	+
	2	129698427	G	A	+
	2	129699041	G	A	+
	2	129699401	G	A	+
	2	129700868	A	G	+
	2	129701065	T	C	+
	2	129702077	T	C	+
	2	129702339	C	G	+
	2	129704039	G	C	+
	2	129705588	A	G	+
	2	129705665	G	A	+
NHE3	20	71750470	T	C	+
	20	71750792	G	A	+
	20	71750946	A	G	+
	20	71751114	T	G	+
	20	71755511	G	A	+
	20	71756885	C	T	+
	20	71757529	A	T	+
	20	71757688	G	C	+
FABP4	14	46833693	T	C	+
	14	46833778	G	A	+
	14	46833834	T	C	+
	14	46834311	A	G	+
	14	46834345	C	G	+
	14	46834365	C	T	+
	14	46835065	T	C	+
	14	46835220	G	C	+
	14	46835747	T	C	+
	14	46835819	A	G	+
	14	46835851	T	G	+
	14	46836939	A	G	+
	14	46836991	G	A	+
SREBF2	5	113378047	C	A	-
	5	113379300	G	A	+
	5	113389831	G	T	+
	5	113390940	C	T	+
	5	113399221	C	T	+
	5	113399375	T	C	+
	5	113399378	C	T	+
	5	113410343	G	A	+
	5	113410989	C	T	+
	5	113411233	A	G	+
	5	113411897	C	A	+
	5	113413122	G	A	+
HMGCR	10	6711964	G	A	+
	10	6713018	T	G	+
ABCA1	8	96275010	C	A	+
“-” indicates the SNP had not been reported in Ensembl database (Ensembl release 84), “+” indicates the SNP had been reported in Ensembl database (Ensembl release 84)
